# Supplementary material for: Whole Genome Sequencing of SARS-CoV-2 in Cats and Dogs in South Korea in 2021
Source: Vet Sci. 2022 Dec 23;10(1):6. doi: 10.3390/vetsci10010006 (PMC9866686; doi:10.3390/vetsci10010006)
Supplement: Supplementary file 1 [file vetsci-10-00006-s001.zip]

Archive with 2 entries (2 files):
- Supplementary Table S3 420 Korean human SARS CoV 2 sequences.xlsx
- Supplementary_Tables S1 and S2.pdf
