# Supplementary material for: Whole Genome Sequencing of SARS-CoV-2 in Cats and Dogs in South Korea in 2021
Source: Vet Sci. 2022 Dec 23;10(1):6. doi: 10.3390/vetsci10010006 (PMC9866686; doi:10.3390/vetsci10010006)
Supplement: Supplementary file 1 [file vetsci-10-00006-s001.zip › Supplementary Table S3 420 Korean human SARS CoV 2 sequences.xlsx]

## Sheet: Dog_Cat_blast_list_metadata
ID	ID2	strain	virus	gisaid_epi_isl	date	region	country	segment	length	host	age	sex	pangolin_lineage	GISAID_clade	originating_lab	url	date_submitted
KDCA0379|B.1.497	KDCA0379	hCoV-19/SouthKorea/KDCA0379/2020	betacoronavirus	EPI_ISL_760163	2020-11-11	Asia	South Korea	genome	29895	Human	43	Male	B.1.497	GH	Division of Emerging Infectious Diseases, Bureau of Infectious Diseases Diagnosis Control, Korea Disease Control and Prevention Agency	https://www.gisaid.org/	2021-01-04
KDCA0452|B.1.497	KDCA0452	hCoV-19/SouthKorea/KDCA0452/2020	betacoronavirus	EPI_ISL_760236	2020-11-16	Asia	South Korea	genome	29895	Human	57	Female	B.1.497	GH	Division of Emerging Infectious Diseases, Bureau of Infectious Diseases Diagnosis Control, Korea Disease Control and Prevention Agency	https://www.gisaid.org/	2021-01-04
KDCA0440|B.1.497	KDCA0440	hCoV-19/SouthKorea/KDCA0440/2020	betacoronavirus	EPI_ISL_760224	2020-11-09	Asia	South Korea	genome	29895	Human	48	Male	B.1.497	GH	Division of Emerging Infectious Diseases, Bureau of Infectious Diseases Diagnosis Control, Korea Disease Control and Prevention Agency	https://www.gisaid.org/	2021-01-04
KDCA0978|B.1.497	KDCA0978	hCoV-19/SouthKorea/KDCA0978/2020	betacoronavirus	EPI_ISL_994695	2020-11-30	Asia	South Korea	genome	29895	Human	27	Female	B.1.497	GH	Division of Emerging Infectious Diseases, Bureau of Infectious Diseases Diagnosis Control, Korea Disease Control and Prevention Agency	https://www.gisaid.org/	2021-02-15
KDCA0434|B.1.497	KDCA0434	hCoV-19/SouthKorea/KDCA0434/2020	betacoronavirus	EPI_ISL_760218	2020-10-26	Asia	South Korea	genome	29895	Human	14	Female	B.1.497	GH	Division of Emerging Infectious Diseases, Bureau of Infectious Diseases Diagnosis Control, Korea Disease Control and Prevention Agency	https://www.gisaid.org/	2021-01-04
KDCA0453|B.1.497	KDCA0453	hCoV-19/SouthKorea/KDCA0453/2020	betacoronavirus	EPI_ISL_760237	2020-11-16	Asia	South Korea	genome	29895	Human	69	Female	B.1.497	GH	Division of Emerging Infectious Diseases, Bureau of Infectious Diseases Diagnosis Control, Korea Disease Control and Prevention Agency	https://www.gisaid.org/	2021-01-04
KDCA11417|B.1.497	KDCA11417	hCoV-19/SouthKorea/KDCA11417/2021	betacoronavirus	EPI_ISL_4475690	2021-01-16	Asia	South Korea	genome	29885	Human	18	Male	B.1.497	GH	Division of Emerging Infectious Diseases, Bureau of Infectious Diseases Diagnosis Control, Korea Disease Control and Prevention Agency	https://www.gisaid.org/	2021-09-24
KDCA11369|B.1.497	KDCA11369	hCoV-19/SouthKorea/KDCA11369/2021	betacoronavirus	EPI_ISL_4475650	2021-01-13	Asia	South Korea	genome	29897	Human	39	Male	B.1.497	GH	Division of Emerging Infectious Diseases, Bureau of Infectious Diseases Diagnosis Control, Korea Disease Control and Prevention Agency	https://www.gisaid.org/	2021-09-24
KDCA0855|B.1.497	KDCA0855	hCoV-19/SouthKorea/KDCA0855/2020	betacoronavirus	EPI_ISL_955953	2020-11-15	Asia	South Korea	genome	29895	Human	50	Female	B.1.497	GH	Division of Emerging Infectious Diseases, Bureau of Infectious Diseases Diagnosis Control, Korea Disease Control and Prevention Agency	https://www.gisaid.org/	2021-02-09
KDCA0384|B.1.497	KDCA0384	hCoV-19/SouthKorea/KDCA0384/2020	betacoronavirus	EPI_ISL_760168	2020-11-06	Asia	South Korea	genome	29895	Human	59	Female	B.1.497	GH	Division of Emerging Infectious Diseases, Bureau of Infectious Diseases Diagnosis Control, Korea Disease Control and Prevention Agency	https://www.gisaid.org/	2021-01-04
KDCA0386|B.1.497	KDCA0386	hCoV-19/SouthKorea/KDCA0386/2020	betacoronavirus	EPI_ISL_760170	2020-11-04	Asia	South Korea	genome	29895	Human	53	Male	B.1.497	GH	Division of Emerging Infectious Diseases, Bureau of Infectious Diseases Diagnosis Control, Korea Disease Control and Prevention Agency	https://www.gisaid.org/	2021-01-04
KDCA0415|B.1.497	KDCA0415	hCoV-19/SouthKorea/KDCA0415/2020	betacoronavirus	EPI_ISL_760199	2020-10-31	Asia	South Korea	genome	29895	Human	72	Female	B.1.497	GH	Division of Emerging Infectious Diseases, Bureau of Infectious Diseases Diagnosis Control, Korea Disease Control and Prevention Agency	https://www.gisaid.org/	2021-01-04
KDCA0377|B.1.497	KDCA0377	hCoV-19/SouthKorea/KDCA0377/2020	betacoronavirus	EPI_ISL_760161	2020-11-12	Asia	South Korea	genome	29895	Human	43	Male	B.1.497	GH	Division of Emerging Infectious Diseases, Bureau of Infectious Diseases Diagnosis Control, Korea Disease Control and Prevention Agency	https://www.gisaid.org/	2021-01-04
KDCA0400|B.1.497	KDCA0400	hCoV-19/SouthKorea/KDCA0400/2020	betacoronavirus	EPI_ISL_760184	2020-11-08	Asia	South Korea	genome	29895	Human	14	Female	B.1.497	GH	Division of Emerging Infectious Diseases, Bureau of Infectious Diseases Diagnosis Control, Korea Disease Control and Prevention Agency	https://www.gisaid.org/	2021-01-04
KDCA0385|B.1.497	KDCA0385	hCoV-19/SouthKorea/KDCA0385/2020	betacoronavirus	EPI_ISL_760169	2020-11-04	Asia	South Korea	genome	29895	Human	66	Female	B.1.497	GH	Division of Emerging Infectious Diseases, Bureau of Infectious Diseases Diagnosis Control, Korea Disease Control and Prevention Agency	https://www.gisaid.org/	2021-01-04
KDCA0863|B.1.497	KDCA0863	hCoV-19/SouthKorea/KDCA0863/2020	betacoronavirus	EPI_ISL_955961	2020-11-19	Asia	South Korea	genome	29895	Human	72	Male	B.1.497	GH	Division of Emerging Infectious Diseases, Bureau of Infectious Diseases Diagnosis Control, Korea Disease Control and Prevention Agency	https://www.gisaid.org/	2021-02-09
KDCA0872|B.1.497	KDCA0872	hCoV-19/SouthKorea/KDCA0872/2020	betacoronavirus	EPI_ISL_955970	2020-11-16	Asia	South Korea	genome	29895	Human	24	Male	B.1.497	GH	Division of Emerging Infectious Diseases, Bureau of Infectious Diseases Diagnosis Control, Korea Disease Control and Prevention Agency	https://www.gisaid.org/	2021-02-09
KDCA0417|B.1.497	KDCA0417	hCoV-19/SouthKorea/KDCA0417/2020	betacoronavirus	EPI_ISL_760201	2020-10-26	Asia	South Korea	genome	29895	Human	46	Male	B.1.497	GH	Division of Emerging Infectious Diseases, Bureau of Infectious Diseases Diagnosis Control, Korea Disease Control and Prevention Agency	https://www.gisaid.org/	2021-01-04
KDCA0940|B.1.497	KDCA0940	hCoV-19/SouthKorea/KDCA0940/2020	betacoronavirus	EPI_ISL_959492	2020-11-27	Asia	South Korea	genome	29894	Human	19	Male	B.1.497	GH	Division of Emerging Infectious Diseases, Bureau of Infectious Diseases Diagnosis Control, Korea Disease Control and Prevention Agency	https://www.gisaid.org/	2021-02-09
KDCA0414|B.1.497	KDCA0414	hCoV-19/SouthKorea/KDCA0414/2020	betacoronavirus	EPI_ISL_760198	2020-11-09	Asia	South Korea	genome	29895	Human	32	Male	B.1.497	GH	Division of Emerging Infectious Diseases, Bureau of Infectious Diseases Diagnosis Control, Korea Disease Control and Prevention Agency	https://www.gisaid.org/	2021-01-04
KDCA0970|B.1.497	KDCA0970	hCoV-19/SouthKorea/KDCA0970/2020	betacoronavirus	EPI_ISL_994687	2020-12-04	Asia	South Korea	genome	29903	Human	23	Male	B.1.497	GH	Division of Emerging Infectious Diseases, Bureau of Infectious Diseases Diagnosis Control, Korea Disease Control and Prevention Agency	https://www.gisaid.org/	2021-02-15
KDCA0975|B.1.497	KDCA0975	hCoV-19/SouthKorea/KDCA0975/2020	betacoronavirus	EPI_ISL_994692	2020-12-02	Asia	South Korea	genome	29903	Human	63	Male	B.1.497	GH	Division of Emerging Infectious Diseases, Bureau of Infectious Diseases Diagnosis Control, Korea Disease Control and Prevention Agency	https://www.gisaid.org/	2021-02-15
KDCA0974|B.1.497	KDCA0974	hCoV-19/SouthKorea/KDCA0974/2020	betacoronavirus	EPI_ISL_994691	2020-12-02	Asia	South Korea	genome	29903	Human	16	Male	B.1.497	GH	Division of Emerging Infectious Diseases, Bureau of Infectious Diseases Diagnosis Control, Korea Disease Control and Prevention Agency	https://www.gisaid.org/	2021-02-15
KDCA0850|B.1.497	KDCA0850	hCoV-19/SouthKorea/KDCA0850/2020	betacoronavirus	EPI_ISL_955948	2020-11-18	Asia	South Korea	genome	29903	Human	64	Male	B.1.497	GH	Division of Emerging Infectious Diseases, Bureau of Infectious Diseases Diagnosis Control, Korea Disease Control and Prevention Agency	https://www.gisaid.org/	2021-02-09
KDCA0956|B.1.497	KDCA0956	hCoV-19/SouthKorea/KDCA0956/2020	betacoronavirus	EPI_ISL_994673	2020-12-03	Asia	South Korea	genome	29903	Human	71	Male	B.1.497	GH	Division of Emerging Infectious Diseases, Bureau of Infectious Diseases Diagnosis Control, Korea Disease Control and Prevention Agency	https://www.gisaid.org/	2021-02-15
KDCA0953|B.1.497	KDCA0953	hCoV-19/SouthKorea/KDCA0953/2020	betacoronavirus	EPI_ISL_994670	2020-12-04	Asia	South Korea	genome	29902	Human	24	Male	B.1.497	GH	Division of Emerging Infectious Diseases, Bureau of Infectious Diseases Diagnosis Control, Korea Disease Control and Prevention Agency	https://www.gisaid.org/	2021-02-15
KDCA0969|B.1.497	KDCA0969	hCoV-19/SouthKorea/KDCA0969/2020	betacoronavirus	EPI_ISL_994686	2020-12-03	Asia	South Korea	genome	29903	Human	67	Male	B.1.497	GH	Division of Emerging Infectious Diseases, Bureau of Infectious Diseases Diagnosis Control, Korea Disease Control and Prevention Agency	https://www.gisaid.org/	2021-02-15
KDCA0853|B.1.497	KDCA0853	hCoV-19/SouthKorea/KDCA0853/2020	betacoronavirus	EPI_ISL_955951	2020-11-14	Asia	South Korea	genome	29903	Human	63	Male	B.1.497	GH	Division of Emerging Infectious Diseases, Bureau of Infectious Diseases Diagnosis Control, Korea Disease Control and Prevention Agency	https://www.gisaid.org/	2021-02-09
KDCA0396|B.1.497	KDCA0396	hCoV-19/SouthKorea/KDCA0396/2020	betacoronavirus	EPI_ISL_760180	2020-10-30	Asia	South Korea	genome	29903	Human	63	Female	B.1.497	GH	Division of Emerging Infectious Diseases, Bureau of Infectious Diseases Diagnosis Control, Korea Disease Control and Prevention Agency	https://www.gisaid.org/	2021-01-04
KDCA0862|B.1.497	KDCA0862	hCoV-19/SouthKorea/KDCA0862/2020	betacoronavirus	EPI_ISL_955960	2020-11-19	Asia	South Korea	genome	29903	Human	43	Female	B.1.497	GH	Division of Emerging Infectious Diseases, Bureau of Infectious Diseases Diagnosis Control, Korea Disease Control and Prevention Agency	https://www.gisaid.org/	2021-02-09
KDCA0976|B.1.497	KDCA0976	hCoV-19/SouthKorea/KDCA0976/2020	betacoronavirus	EPI_ISL_994693	2020-12-02	Asia	South Korea	genome	29903	Human	18	Female	B.1.497	GH	Division of Emerging Infectious Diseases, Bureau of Infectious Diseases Diagnosis Control, Korea Disease Control and Prevention Agency	https://www.gisaid.org/	2021-02-15
KDCA0972|B.1.497	KDCA0972	hCoV-19/SouthKorea/KDCA0972/2020	betacoronavirus	EPI_ISL_994689	2020-12-02	Asia	South Korea	genome	29903	Human	72	Female	B.1.497	GH	Division of Emerging Infectious Diseases, Bureau of Infectious Diseases Diagnosis Control, Korea Disease Control and Prevention Agency	https://www.gisaid.org/	2021-02-15
KDCA0867|B.1.497	KDCA0867	hCoV-19/SouthKorea/KDCA0867/2020	betacoronavirus	EPI_ISL_955965	2020-11-18	Asia	South Korea	genome	29903	Human	42	Female	B.1.497	GH	Division of Emerging Infectious Diseases, Bureau of Infectious Diseases Diagnosis Control, Korea Disease Control and Prevention Agency	https://www.gisaid.org/	2021-02-09
KDCA0846|B.1.497	KDCA0846	hCoV-19/SouthKorea/KDCA0846/2020	betacoronavirus	EPI_ISL_955944	2020-11-12	Asia	South Korea	genome	29903	Human	38	Female	B.1.497	GH	Division of Emerging Infectious Diseases, Bureau of Infectious Diseases Diagnosis Control, Korea Disease Control and Prevention Agency	https://www.gisaid.org/	2021-02-09
KDCA0944|B.1.497	KDCA0944	hCoV-19/SouthKorea/KDCA0944/2020	betacoronavirus	EPI_ISL_959533	2020-12-02	Asia	South Korea	genome	29903	Human	7	Male	B.1.497	GH	Division of Emerging Infectious Diseases, Bureau of Infectious Diseases Diagnosis Control, Korea Disease Control and Prevention Agency	https://www.gisaid.org/	2021-02-09
KDCA0977|B.1.497	KDCA0977	hCoV-19/SouthKorea/KDCA0977/2020	betacoronavirus	EPI_ISL_994694	2020-12-01	Asia	South Korea	genome	29903	Human	18	Male	B.1.497	GH	Division of Emerging Infectious Diseases, Bureau of Infectious Diseases Diagnosis Control, Korea Disease Control and Prevention Agency	https://www.gisaid.org/	2021-02-15
KDCA0868|B.1.497	KDCA0868	hCoV-19/SouthKorea/KDCA0868/2020	betacoronavirus	EPI_ISL_955966	2020-11-18	Asia	South Korea	genome	29903	Human	22	Female	B.1.497	GH	Division of Emerging Infectious Diseases, Bureau of Infectious Diseases Diagnosis Control, Korea Disease Control and Prevention Agency	https://www.gisaid.org/	2021-02-09
KDCA0395|B.1.497	KDCA0395	hCoV-19/SouthKorea/KDCA0395/2020	betacoronavirus	EPI_ISL_760179	2020-10-30	Asia	South Korea	genome	29903	Human	63	Female	B.1.497	GH	Division of Emerging Infectious Diseases, Bureau of Infectious Diseases Diagnosis Control, Korea Disease Control and Prevention Agency	https://www.gisaid.org/	2021-01-04
KDCA0375|B.1.497	KDCA0375	hCoV-19/SouthKorea/KDCA0375/2020	betacoronavirus	EPI_ISL_760159	2020-11-13	Asia	South Korea	genome	29903	Human	38	Male	B.1.497	GH	Division of Emerging Infectious Diseases, Bureau of Infectious Diseases Diagnosis Control, Korea Disease Control and Prevention Agency	https://www.gisaid.org/	2021-01-04
KDCA0856|B.1.497	KDCA0856	hCoV-19/SouthKorea/KDCA0856/2020	betacoronavirus	EPI_ISL_955954	2020-11-18	Asia	South Korea	genome	29903	Human	46	Male	B.1.497	GH	Division of Emerging Infectious Diseases, Bureau of Infectious Diseases Diagnosis Control, Korea Disease Control and Prevention Agency	https://www.gisaid.org/	2021-02-09
KDCA0397|B.1.497	KDCA0397	hCoV-19/SouthKorea/KDCA0397/2020	betacoronavirus	EPI_ISL_760181	2020-10-28	Asia	South Korea	genome	29903	Human	60	Female	B.1.497	GH	Division of Emerging Infectious Diseases, Bureau of Infectious Diseases Diagnosis Control, Korea Disease Control and Prevention Agency	https://www.gisaid.org/	2021-01-04
KCDC2502|B.1.497	KCDC2502	hCoV-19/SouthKorea/KCDC2502/2020	betacoronavirus	EPI_ISL_514905	2020-06-15	Asia	South Korea	genome	29903	Human	28	Male	B.1.497	GH	Division of Viral Diseases, Center for Laboratory Control of Infectious Diseases, Korea Centers for Diseases Control and Prevention	https://www.gisaid.org/	2020-08-18
KCDC2433|B.1.497	KCDC2433	hCoV-19/SouthKorea/KCDC2433/2020	betacoronavirus	EPI_ISL_514836	2020-06-04	Asia	South Korea	genome	29903	Human	34	Male	B.1.497	GH	Division of Viral Diseases, Center for Laboratory Control of Infectious Diseases, Korea Centers for Diseases Control and Prevention	https://www.gisaid.org/	2020-08-18
KCDC2410|B.1.497	KCDC2410	hCoV-19/SouthKorea/KCDC2410/2020	betacoronavirus	EPI_ISL_514813	2020-06-03	Asia	South Korea	genome	29903	Human	92	Female	B.1.497	GH	Division of Viral Diseases, Center for Laboratory Control of Infectious Diseases, Korea Centers for Diseases Control and Prevention	https://www.gisaid.org/	2020-08-18
KCDC2331|B.1.497	KCDC2331	hCoV-19/SouthKorea/KCDC2331/2020	betacoronavirus	EPI_ISL_510667	2020-05-27	Asia	South Korea	genome	29903	Human	60	Female	B.1.497	GH	Division of Viral Diseases, Center for Laboratory Control of Infectious Diseases, Korea Centers for Diseases Control and Prevention	https://www.gisaid.org/	2020-08-07
KCDC2317|B.1.497	KCDC2317	hCoV-19/SouthKorea/KCDC2317/2020	betacoronavirus	EPI_ISL_510653	2020-05-26	Asia	South Korea	genome	29903	Human	53	Female	B.1.497	GH	Division of Viral Diseases, Center for Laboratory Control of Infectious Diseases, Korea Centers for Diseases Control and Prevention	https://www.gisaid.org/	2020-08-07
KCDC2305|B.1.497	KCDC2305	hCoV-19/SouthKorea/KCDC2305/2020	betacoronavirus	EPI_ISL_510641	2020-05-25	Asia	South Korea	genome	29903	Human	70	Male	B.1.497	GH	Division of Viral Diseases, Center for Laboratory Control of Infectious Diseases, Korea Centers for Diseases Control and Prevention	https://www.gisaid.org/	2020-08-07
KDCA4525|B.1.497	KDCA4525	hCoV-19/SouthKorea/KDCA4525/2021	betacoronavirus	EPI_ISL_2464284	2021-02-24	Asia	South Korea	genome	29889	Human	30	Female	B.1.497	GH	Division of Emerging Infectious Diseases, Bureau of Infectious Diseases Diagnosis Control, Korea Disease Control and Prevention Agency	https://www.gisaid.org/	2021-06-09
KDCA0869|B.1.497	KDCA0869	hCoV-19/SouthKorea/KDCA0869/2020	betacoronavirus	EPI_ISL_955967	2020-11-18	Asia	South Korea	genome	29893	Human	16	Male	B.1.497	GH	Division of Emerging Infectious Diseases, Bureau of Infectious Diseases Diagnosis Control, Korea Disease Control and Prevention Agency	https://www.gisaid.org/	2021-02-09
KDCA1187|B.1.497	KDCA1187	hCoV-19/SouthKorea/KDCA1187/2020	betacoronavirus	EPI_ISL_995286	2020-12-27	Asia	South Korea	genome	29878	Human	43	Female	B.1.497	GH	Division of Emerging Infectious Diseases, Bureau of Infectious Diseases Diagnosis Control, Korea Disease Control and Prevention Agency	https://www.gisaid.org/	2021-02-15
KDCA11418|B.1.497	KDCA11418	hCoV-19/SouthKorea/KDCA11418/2021	betacoronavirus	EPI_ISL_4475691	2021-01-20	Asia	South Korea	genome	29896	Human	40	Male	B.1.497	GH	Division of Emerging Infectious Diseases, Bureau of Infectious Diseases Diagnosis Control, Korea Disease Control and Prevention Agency	https://www.gisaid.org/	2021-09-24
KDCA1181|B.1.497	KDCA1181	hCoV-19/SouthKorea/KDCA1181/2020	betacoronavirus	EPI_ISL_995280	2020-12-21	Asia	South Korea	genome	29902	Human	59	Female	B.1.497	GH	Division of Emerging Infectious Diseases, Bureau of Infectious Diseases Diagnosis Control, Korea Disease Control and Prevention Agency	https://www.gisaid.org/	2021-02-15
KDCA3225|B.1.497	KDCA3225	hCoV-19/SouthKorea/KDCA3225/2021	betacoronavirus	EPI_ISL_1934833	2021-03-16	Asia	South Korea	genome	29903	Human	57	Male	B.1.497	GH	Division of Emerging Infectious Diseases, Bureau of Infectious Diseases Diagnosis Control, Korea Disease Control and Prevention Agency	https://www.gisaid.org/	2021-05-06
KDCA3502|B.1.497	KDCA3502	hCoV-19/SouthKorea/KDCA3502/2021	betacoronavirus	EPI_ISL_1936674	2021-04-27	Asia	South Korea	genome	29900	Human	49	Male	B.1.497	GH	Division of Emerging Infectious Diseases, Bureau of Infectious Diseases Diagnosis Control, Korea Disease Control and Prevention Agency	https://www.gisaid.org/	2021-05-06
KDCA1269|B.1.497	KDCA1269	hCoV-19/SouthKorea/KDCA1269/2021	betacoronavirus	EPI_ISL_995815	2021-01-29	Asia	South Korea	genome	29902	Human	54	Female	B.1.497	GH	Division of Emerging Infectious Diseases, Bureau of Infectious Diseases Diagnosis Control, Korea Disease Control and Prevention Agency	https://www.gisaid.org/	2021-02-15
KDCA4721|B.1.620	KDCA4721	hCoV-19/SouthKorea/KDCA4721/2021	betacoronavirus	EPI_ISL_2710460	2021-05-26	Asia	South Korea	genome	29879	Human	67	Female	B.1.620	G	Division of Emerging Infectious Diseases, Bureau of Infectious Diseases Diagnosis Control, Korea Disease Control and Prevention Agency	https://www.gisaid.org/	2021-06-28
KDCA4644|B.1.620	KDCA4644	hCoV-19/SouthKorea/KDCA4644/2021	betacoronavirus	EPI_ISL_2710396	2021-05-10	Asia	South Korea	genome	29877	Human	41	Female	B.1.620	G	Division of Emerging Infectious Diseases, Bureau of Infectious Diseases Diagnosis Control, Korea Disease Control and Prevention Agency	https://www.gisaid.org/	2021-06-28
KDCA4643|B.1.620	KDCA4643	hCoV-19/SouthKorea/KDCA4643/2021	betacoronavirus	EPI_ISL_2710395	2021-05-10	Asia	South Korea	genome	29870	Human	17	Female	B.1.620	G	Division of Emerging Infectious Diseases, Bureau of Infectious Diseases Diagnosis Control, Korea Disease Control and Prevention Agency	https://www.gisaid.org/	2021-06-28
KDCA4507|B.1.620	KDCA4507	hCoV-19/SouthKorea/KDCA4507/2021	betacoronavirus	EPI_ISL_2361252	2021-05-07	Asia	South Korea	genome	29863	Human	76	Male	B.1.620	G	Division of Emerging Infectious Diseases, Bureau of Infectious Diseases Diagnosis Control, Korea Disease Control and Prevention Agency	https://www.gisaid.org/	2021-05-31
KDCA4662|B.1.620	KDCA4662	hCoV-19/SouthKorea/KDCA4662/2021	betacoronavirus	EPI_ISL_2710408	2021-05-14	Asia	South Korea	genome	29866	Human	78	Female	B.1.620	G	Division of Emerging Infectious Diseases, Bureau of Infectious Diseases Diagnosis Control, Korea Disease Control and Prevention Agency	https://www.gisaid.org/	2021-06-28
KDCA4472|B.1.620	KDCA4472	hCoV-19/SouthKorea/KDCA4472/2021	betacoronavirus	EPI_ISL_2361222	2021-04-27	Asia	South Korea	genome	29854	Human	27	Male	B.1.620	G	Division of Emerging Infectious Diseases, Bureau of Infectious Diseases Diagnosis Control, Korea Disease Control and Prevention Agency	https://www.gisaid.org/	2021-05-31
KDCA4817|B.1.620	KDCA4817	hCoV-19/SouthKorea/KDCA4817/2021	betacoronavirus	EPI_ISL_2710546	2021-06-13	Asia	South Korea	genome	29869	Human	53	Male	B.1.620	G	Division of Emerging Infectious Diseases, Bureau of Infectious Diseases Diagnosis Control, Korea Disease Control and Prevention Agency	https://www.gisaid.org/	2021-06-28
KDCA4659|B.1.620	KDCA4659	hCoV-19/SouthKorea/KDCA4659/2021	betacoronavirus	EPI_ISL_2710405	2021-05-14	Asia	South Korea	genome	29847	Human	65	Female	B.1.620	G	Division of Emerging Infectious Diseases, Bureau of Infectious Diseases Diagnosis Control, Korea Disease Control and Prevention Agency	https://www.gisaid.org/	2021-06-28
KDCA4517|B.1.620	KDCA4517	hCoV-19/SouthKorea/KDCA4517/2021	betacoronavirus	EPI_ISL_2361262	2021-05-07	Asia	South Korea	genome	29833	Human	49	Female	B.1.620	G	Division of Emerging Infectious Diseases, Bureau of Infectious Diseases Diagnosis Control, Korea Disease Control and Prevention Agency	https://www.gisaid.org/	2021-05-31
KDCA4631|B.1.620	KDCA4631	hCoV-19/SouthKorea/KDCA4631/2021	betacoronavirus	EPI_ISL_2710385	2021-04-26	Asia	South Korea	genome	29852	Human	17	Female	B.1.620	G	Division of Emerging Infectious Diseases, Bureau of Infectious Diseases Diagnosis Control, Korea Disease Control and Prevention Agency	https://www.gisaid.org/	2021-06-28
KDCA7195|B.1.620	KDCA7195	hCoV-19/SouthKorea/KDCA7195/2021	betacoronavirus	EPI_ISL_3369186	2021-07-17	Asia	South Korea	genome	29852	Human	27	Female	B.1.620	G	Division of Emerging Infectious Diseases, Bureau of Infectious Diseases Diagnosis Control, Korea Disease Control and Prevention Agency	https://www.gisaid.org/	2021-08-12
KDCA4797|B.1.620	KDCA4797	hCoV-19/SouthKorea/KDCA4797/2021	betacoronavirus	EPI_ISL_2710528	2021-06-05	Asia	South Korea	genome	29852	Human	43	Male	B.1.620	G	Division of Emerging Infectious Diseases, Bureau of Infectious Diseases Diagnosis Control, Korea Disease Control and Prevention Agency	https://www.gisaid.org/	2021-06-28
KDCA4448|B.1.620	KDCA4448	hCoV-19/SouthKorea/KDCA4448/2021	betacoronavirus	EPI_ISL_2361186	2021-04-22	Asia	South Korea	genome	29855	Human	33	Female	B.1.620	G	Division of Emerging Infectious Diseases, Bureau of Infectious Diseases Diagnosis Control, Korea Disease Control and Prevention Agency	https://www.gisaid.org/	2021-05-31
KDCA4434|B.1.620	KDCA4434	hCoV-19/SouthKorea/KDCA4434/2021	betacoronavirus	EPI_ISL_2361148	2021-04-12	Asia	South Korea	genome	29834	Human	29	Male	B.1.620	G	Division of Emerging Infectious Diseases, Bureau of Infectious Diseases Diagnosis Control, Korea Disease Control and Prevention Agency	https://www.gisaid.org/	2021-05-31
KDCA4778|B.1.620	KDCA4778	hCoV-19/SouthKorea/KDCA4778/2021	betacoronavirus	EPI_ISL_2710512	2021-06-02	Asia	South Korea	genome	29846	Human	55	Male	B.1.620	G	Division of Emerging Infectious Diseases, Bureau of Infectious Diseases Diagnosis Control, Korea Disease Control and Prevention Agency	https://www.gisaid.org/	2021-06-28
KDCA4465|B.1.620	KDCA4465	hCoV-19/SouthKorea/KDCA4465/2021	betacoronavirus	EPI_ISL_2361217	2021-04-27	Asia	South Korea	genome	29831	Human	17	Male	B.1.620	G	Division of Emerging Infectious Diseases, Bureau of Infectious Diseases Diagnosis Control, Korea Disease Control and Prevention Agency	https://www.gisaid.org/	2021-05-31
KDCA5555|B.1.620	KDCA5555	hCoV-19/SouthKorea/KDCA5555/2021	betacoronavirus	EPI_ISL_2967287	2021-06-08	Asia	South Korea	genome	29835	Human	37	Male	B.1.620	G	Division of Emerging Infectious Diseases, Bureau of Infectious Diseases Diagnosis Control, Korea Disease Control and Prevention Agency	https://www.gisaid.org/	2021-07-15
KDCA4785|B.1.620	KDCA4785	hCoV-19/SouthKorea/KDCA4785/2021	betacoronavirus	EPI_ISL_2710518	2021-06-03	Asia	South Korea	genome	29823	Human	56	Female	B.1.620	G	Division of Emerging Infectious Diseases, Bureau of Infectious Diseases Diagnosis Control, Korea Disease Control and Prevention Agency	https://www.gisaid.org/	2021-06-28
KDCA4499|B.1.620	KDCA4499	hCoV-19/SouthKorea/KDCA4499/2021	betacoronavirus	EPI_ISL_2361245	2021-05-09	Asia	South Korea	genome	29827	Human	46	Female	B.1.620	G	Division of Emerging Infectious Diseases, Bureau of Infectious Diseases Diagnosis Control, Korea Disease Control and Prevention Agency	https://www.gisaid.org/	2021-05-31
KDCA4642|B.1.620	KDCA4642	hCoV-19/SouthKorea/KDCA4642/2021	betacoronavirus	EPI_ISL_2710394	2021-05-09	Asia	South Korea	genome	29827	Human	35	Male	B.1.620	G	Division of Emerging Infectious Diseases, Bureau of Infectious Diseases Diagnosis Control, Korea Disease Control and Prevention Agency	https://www.gisaid.org/	2021-06-28
KDCA19661|AY.69	KDCA19661	hCoV-19/SouthKorea/KDCA19661/2021	betacoronavirus	EPI_ISL_7792691	2021-11-01	Asia	South Korea	genome	29890	Human	15	Male	AY.69	GK	Division of Emerging Infectious Diseases, Bureau of Infectious Diseases Diagnosis Control, Korea Disease Control and Prevention Agency	https://www.gisaid.org/	2021-12-17
KDCA17720|AY.69	KDCA17720	hCoV-19/SouthKorea/KDCA17720/2021	betacoronavirus	EPI_ISL_6750693	2021-10-26	Asia	South Korea	genome	29890	Human	28	Male	AY.69	GK	Division of Emerging Infectious Diseases, Bureau of Infectious Diseases Diagnosis Control, Korea Disease Control and Prevention Agency	https://www.gisaid.org/	2021-11-25
KDCA17434|AY.69	KDCA17434	hCoV-19/SouthKorea/KDCA17434/2021	betacoronavirus	EPI_ISL_6749693	2021-10-24	Asia	South Korea	genome	29890	Human	63	Female	AY.69	GK	Division of Emerging Infectious Diseases, Bureau of Infectious Diseases Diagnosis Control, Korea Disease Control and Prevention Agency	https://www.gisaid.org/	2021-11-25
KDCA16332|AY.69	KDCA16332	hCoV-19/SouthKorea/KDCA16332/2021	betacoronavirus	EPI_ISL_6745916	2021-10-11	Asia	South Korea	genome	29890	Human	39	Male	AY.69	GK	Division of Emerging Infectious Diseases, Bureau of Infectious Diseases Diagnosis Control, Korea Disease Control and Prevention Agency	https://www.gisaid.org/	2021-11-25
KDCA16870|AY.69	KDCA16870	hCoV-19/SouthKorea/KDCA16870/2021	betacoronavirus	EPI_ISL_6747737	2021-10-18	Asia	South Korea	genome	29890	Human	46	Male	AY.69	GK	Division of Emerging Infectious Diseases, Bureau of Infectious Diseases Diagnosis Control, Korea Disease Control and Prevention Agency	https://www.gisaid.org/	2021-11-25
KDCA15917|AY.69	KDCA15917	hCoV-19/SouthKorea/KDCA15917/2021	betacoronavirus	EPI_ISL_6744521	2021-10-05	Asia	South Korea	genome	29890	Human	24	Male	AY.69	GK	Division of Emerging Infectious Diseases, Bureau of Infectious Diseases Diagnosis Control, Korea Disease Control and Prevention Agency	https://www.gisaid.org/	2021-11-25
KDCA13995|AY.69	KDCA13995	hCoV-19/SouthKorea/KDCA13995/2021	betacoronavirus	EPI_ISL_5634619	2021-09-23	Asia	South Korea	genome	29890	Human	46	Male	AY.69	GK	Division of Emerging Infectious Diseases, Bureau of Infectious Diseases Diagnosis Control, Korea Disease Control and Prevention Agency	https://www.gisaid.org/	2021-10-28
KDCA13595|AY.69	KDCA13595	hCoV-19/SouthKorea/KDCA13595/2021	betacoronavirus	EPI_ISL_5634289	2021-09-11	Asia	South Korea	genome	29890	Human	34	Male	AY.69	GK	Division of Emerging Infectious Diseases, Bureau of Infectious Diseases Diagnosis Control, Korea Disease Control and Prevention Agency	https://www.gisaid.org/	2021-10-28
KDCA13698|AY.69	KDCA13698	hCoV-19/SouthKorea/KDCA13698/2021	betacoronavirus	EPI_ISL_5634386	2021-09-15	Asia	South Korea	genome	29890	Human	44	Female	AY.69	GK	Division of Emerging Infectious Diseases, Bureau of Infectious Diseases Diagnosis Control, Korea Disease Control and Prevention Agency	https://www.gisaid.org/	2021-10-28
KDCA13559|AY.69	KDCA13559	hCoV-19/SouthKorea/KDCA13559/2021	betacoronavirus	EPI_ISL_5634254	2021-09-12	Asia	South Korea	genome	29890	Human	52	Male	AY.69	GK	Division of Emerging Infectious Diseases, Bureau of Infectious Diseases Diagnosis Control, Korea Disease Control and Prevention Agency	https://www.gisaid.org/	2021-10-28
KDCA13553|AY.69	KDCA13553	hCoV-19/SouthKorea/KDCA13553/2021	betacoronavirus	EPI_ISL_5634248	2021-09-11	Asia	South Korea	genome	29890	Human	21	Male	AY.69	GK	Division of Emerging Infectious Diseases, Bureau of Infectious Diseases Diagnosis Control, Korea Disease Control and Prevention Agency	https://www.gisaid.org/	2021-10-28
KDCA13579|AY.69	KDCA13579	hCoV-19/SouthKorea/KDCA13579/2021	betacoronavirus	EPI_ISL_5634273	2021-09-11	Asia	South Korea	genome	29890	Human	28	Male	AY.69	GK	Division of Emerging Infectious Diseases, Bureau of Infectious Diseases Diagnosis Control, Korea Disease Control and Prevention Agency	https://www.gisaid.org/	2021-10-28
KDCA14171|AY.69	KDCA14171	hCoV-19/SouthKorea/KDCA14171/2021	betacoronavirus	EPI_ISL_5634779	2021-09-27	Asia	South Korea	genome	29890	Human	49	Female	AY.69	GK	Division of Emerging Infectious Diseases, Bureau of Infectious Diseases Diagnosis Control, Korea Disease Control and Prevention Agency	https://www.gisaid.org/	2021-10-28
KDCA13594|AY.69	KDCA13594	hCoV-19/SouthKorea/KDCA13594/2021	betacoronavirus	EPI_ISL_5634288	2021-09-11	Asia	South Korea	genome	29890	Human	30	Female	AY.69	GK	Division of Emerging Infectious Diseases, Bureau of Infectious Diseases Diagnosis Control, Korea Disease Control and Prevention Agency	https://www.gisaid.org/	2021-10-28
KDCA13789|AY.69	KDCA13789	hCoV-19/SouthKorea/KDCA13789/2021	betacoronavirus	EPI_ISL_5634461	2021-09-16	Asia	South Korea	genome	29890	Human	62	Female	AY.69	GK	Division of Emerging Infectious Diseases, Bureau of Infectious Diseases Diagnosis Control, Korea Disease Control and Prevention Agency	https://www.gisaid.org/	2021-10-28
KDCA12003|AY.69	KDCA12003	hCoV-19/SouthKorea/KDCA12003/2021	betacoronavirus	EPI_ISL_4633782	2021-09-13	Asia	South Korea	genome	29890	Human	32	Male	AY.69	GK	Division of Emerging Infectious Diseases, Bureau of Infectious Diseases Diagnosis Control, Korea Disease Control and Prevention Agency	https://www.gisaid.org/	2021-09-30
KDCA11961|AY.69	KDCA11961	hCoV-19/SouthKorea/KDCA11961/2021	betacoronavirus	EPI_ISL_4633740	2021-09-13	Asia	South Korea	genome	29890	Human	60	Male	AY.69	GK	Division of Emerging Infectious Diseases, Bureau of Infectious Diseases Diagnosis Control, Korea Disease Control and Prevention Agency	https://www.gisaid.org/	2021-09-30
KDCA11021|AY.69	KDCA11021	hCoV-19/SouthKorea/KDCA11021/2021	betacoronavirus	EPI_ISL_4204249	2021-08-30	Asia	South Korea	genome	29890	Human	49	Female	AY.69	GK	Division of Emerging Infectious Diseases, Bureau of Infectious Diseases Diagnosis Control, Korea Disease Control and Prevention Agency	https://www.gisaid.org/	2021-09-15
KDCA10909|AY.69	KDCA10909	hCoV-19/SouthKorea/KDCA10909/2021	betacoronavirus	EPI_ISL_4204162	2021-08-26	Asia	South Korea	genome	29890	Human	67	Male	AY.69	GK	Division of Emerging Infectious Diseases, Bureau of Infectious Diseases Diagnosis Control, Korea Disease Control and Prevention Agency	https://www.gisaid.org/	2021-09-15
KDCA11020|AY.69	KDCA11020	hCoV-19/SouthKorea/KDCA11020/2021	betacoronavirus	EPI_ISL_4204248	2021-08-30	Asia	South Korea	genome	29890	Human	51	Male	AY.69	GK	Division of Emerging Infectious Diseases, Bureau of Infectious Diseases Diagnosis Control, Korea Disease Control and Prevention Agency	https://www.gisaid.org/	2021-09-15
KDCA22701|AY.122.5	KDCA22701	hCoV-19/SouthKorea/KDCA22701/2021	betacoronavirus	EPI_ISL_8006910	2021-12-01	Asia	South Korea	genome	29885	Human	32	Male	AY.122.5	GK	Division of Emerging Infectious Diseases, Bureau of Infectious Diseases Diagnosis Control, Korea Disease Control and Prevention Agency	https://www.gisaid.org/	2021-12-23
KDCA15672|AY.69	KDCA15672	hCoV-19/SouthKorea/KDCA15672/2021	betacoronavirus	EPI_ISL_6014232	2021-10-13	Asia	South Korea	genome	29857	Human	46	Male	AY.69	GK	Division of Emerging Infectious Diseases, Bureau of Infectious Diseases Diagnosis Control, Korea Disease Control and Prevention Agency	https://www.gisaid.org/	2021-11-08
KDCA8175|AY.69	KDCA8175	hCoV-19/SouthKorea/KDCA8175/2021	betacoronavirus	EPI_ISL_3544654	2021-07-31	Asia	South Korea	genome	29854	Human	49	Female	AY.69	GK	Division of Emerging Infectious Diseases, Bureau of Infectious Diseases Diagnosis Control, Korea Disease Control and Prevention Agency	https://www.gisaid.org/	2021-08-21
KDCA6842|AY.69	KDCA6842	hCoV-19/SouthKorea/KDCA6842/2021	betacoronavirus	EPI_ISL_3026821	2021-07-08	Asia	South Korea	genome	29887	Human	47	Male	AY.69	GK	Division of Emerging Infectious Diseases, Bureau of Infectious Diseases Diagnosis Control, Korea Disease Control and Prevention Agency	https://www.gisaid.org/	2021-07-21
KDCA6811|AY.69	KDCA6811	hCoV-19/SouthKorea/KDCA6811/2021	betacoronavirus	EPI_ISL_3026791	2021-07-08	Asia	South Korea	genome	29842	Human	47	Female	AY.69	GV	Division of Emerging Infectious Diseases, Bureau of Infectious Diseases Diagnosis Control, Korea Disease Control and Prevention Agency	https://www.gisaid.org/	2021-07-21
KDCA7107|B.1.1.7|Alpha	KDCA7107	hCoV-19/SouthKorea/KDCA7107/2021	betacoronavirus	EPI_ISL_3369250	2021-07-15	Asia	South Korea	genome	29884	Human	17	Female	B.1.1.7	GRY	Division of Emerging Infectious Diseases, Bureau of Infectious Diseases Diagnosis Control, Korea Disease Control and Prevention Agency	https://www.gisaid.org/	2021-08-12
KDCA7276|B.1.1.7|Alpha	KDCA7276	hCoV-19/SouthKorea/KDCA7276/2021	betacoronavirus	EPI_ISL_3369258	2021-07-18	Asia	South Korea	genome	29884	Human	27	Female	B.1.1.7	GRY	Division of Emerging Infectious Diseases, Bureau of Infectious Diseases Diagnosis Control, Korea Disease Control and Prevention Agency	https://www.gisaid.org/	2021-08-12
KDCA3456|B.1.1.7|Alpha	KDCA3456	hCoV-19/SouthKorea/KDCA3456/2021	betacoronavirus	EPI_ISL_1936635	2021-04-15	Asia	South Korea	genome	29884	Human	44	Male	B.1.1.7	GRY	Division of Emerging Infectious Diseases, Bureau of Infectious Diseases Diagnosis Control, Korea Disease Control and Prevention Agency	https://www.gisaid.org/	2021-05-06
KDCA7336|B.1.1.7|Alpha	KDCA7336	hCoV-19/SouthKorea/KDCA7336/2021	betacoronavirus	EPI_ISL_3369255	2021-07-18	Asia	South Korea	genome	29883	Human	20	Male	B.1.1.7	GRY	Division of Emerging Infectious Diseases, Bureau of Infectious Diseases Diagnosis Control, Korea Disease Control and Prevention Agency	https://www.gisaid.org/	2021-08-12
KDCA3140|B.1.470	KDCA3140	hCoV-19/SouthKorea/KDCA3140/2021	betacoronavirus	EPI_ISL_1934759	2021-04-09	Asia	South Korea	genome	29894	Human	24	Male	B.1.470	GH	Division of Emerging Infectious Diseases, Bureau of Infectious Diseases Diagnosis Control, Korea Disease Control and Prevention Agency	https://www.gisaid.org/	2021-05-06
KDCA1306|B.1.1.7|Alpha	KDCA1306	hCoV-19/SouthKorea/KDCA1306/2021	betacoronavirus	EPI_ISL_1007646	2021-01-26	Asia	South Korea	genome	29882	Human	21	Female	B.1.1.7	GRY	Division of Emerging Infectious Diseases, Bureau of Infectious Diseases Diagnosis Control, Korea Disease Control and Prevention Agency	https://www.gisaid.org/	2021-02-16
KDCA6138|B.1.1.7|Alpha	KDCA6138	hCoV-19/SouthKorea/KDCA6138/2021	betacoronavirus	EPI_ISL_3026261	2021-06-24	Asia	South Korea	genome	29885	Human	56	Male	B.1.1.7	GRY	Division of Emerging Infectious Diseases, Bureau of Infectious Diseases Diagnosis Control, Korea Disease Control and Prevention Agency	https://www.gisaid.org/	2021-07-21
KDCA6208|B.1.1.7|Alpha	KDCA6208	hCoV-19/SouthKorea/KDCA6208/2021	betacoronavirus	EPI_ISL_3026316	2021-06-27	Asia	South Korea	genome	29882	Human	24	Male	B.1.1.7	GRY	Division of Emerging Infectious Diseases, Bureau of Infectious Diseases Diagnosis Control, Korea Disease Control and Prevention Agency	https://www.gisaid.org/	2021-07-21
KDCA7155|P.1|Gamma	KDCA7155	hCoV-19/SouthKorea/KDCA7155/2021	betacoronavirus	EPI_ISL_3369223	2021-07-15	Asia	South Korea	genome	29874	Human	21	Male	P.1	GR	Division of Emerging Infectious Diseases, Bureau of Infectious Diseases Diagnosis Control, Korea Disease Control and Prevention Agency	https://www.gisaid.org/	2021-08-12
KDCA5979|B.1.1.7|Alpha	KDCA5979	hCoV-19/SouthKorea/KDCA5979/2021	betacoronavirus	EPI_ISL_3026131	2021-06-22	Asia	South Korea	genome	29885	Human	41	Female	B.1.1.7	GRY	Division of Emerging Infectious Diseases, Bureau of Infectious Diseases Diagnosis Control, Korea Disease Control and Prevention Agency	https://www.gisaid.org/	2021-07-21
KDCA5972|B.1.1.7|Alpha	KDCA5972	hCoV-19/SouthKorea/KDCA5972/2021	betacoronavirus	EPI_ISL_3026125	2021-06-21	Asia	South Korea	genome	29884	Human	26	Male	B.1.1.7	GRY	Division of Emerging Infectious Diseases, Bureau of Infectious Diseases Diagnosis Control, Korea Disease Control and Prevention Agency	https://www.gisaid.org/	2021-07-21
KDCA6822|B.1.619.1	KDCA6822	hCoV-19/SouthKorea/KDCA6822/2021	betacoronavirus	EPI_ISL_3026802	2021-07-08	Asia	South Korea	genome	29845	Human	30	Female	B.1.619.1	GK	Division of Emerging Infectious Diseases, Bureau of Infectious Diseases Diagnosis Control, Korea Disease Control and Prevention Agency	https://www.gisaid.org/	2021-07-21
KDCA6482|B.1.1.7|Alpha	KDCA6482	hCoV-19/SouthKorea/KDCA6482/2021	betacoronavirus	EPI_ISL_3026509	2021-07-01	Asia	South Korea	genome	29883	Human	28	Male	B.1.1.7	GRY	Division of Emerging Infectious Diseases, Bureau of Infectious Diseases Diagnosis Control, Korea Disease Control and Prevention Agency	https://www.gisaid.org/	2021-07-21
KDCA1305|B.1.1.7|Alpha	KDCA1305	hCoV-19/SouthKorea/KDCA1305/2021	betacoronavirus	EPI_ISL_1007645	2021-01-15	Asia	South Korea	genome	29883	Human	47	Female	B.1.1.7	GRY	Division of Emerging Infectious Diseases, Bureau of Infectious Diseases Diagnosis Control, Korea Disease Control and Prevention Agency	https://www.gisaid.org/	2021-02-16
KDCA8143|B.1.1.7|Alpha	KDCA8143	hCoV-19/SouthKorea/KDCA8143/2021	betacoronavirus	EPI_ISL_3544629	2021-07-31	Asia	South Korea	genome	29884	Human	26	Female	B.1.1.7	GRY	Division of Emerging Infectious Diseases, Bureau of Infectious Diseases Diagnosis Control, Korea Disease Control and Prevention Agency	https://www.gisaid.org/	2021-08-21
KDCA15744|AY.69	KDCA15744	hCoV-19/SouthKorea/KDCA15744/2021	betacoronavirus	EPI_ISL_6743943	2021-09-25	Asia	South Korea	genome	29895	Human	67	Female	AY.69	GK	Division of Emerging Infectious Diseases, Bureau of Infectious Diseases Diagnosis Control, Korea Disease Control and Prevention Agency	https://www.gisaid.org/	2021-11-25
KDCA15288|AY.69	KDCA15288	hCoV-19/SouthKorea/KDCA15288/2021	betacoronavirus	EPI_ISL_6013905	2021-09-29	Asia	South Korea	genome	29896	Human	25	Female	AY.69	GK	Division of Emerging Infectious Diseases, Bureau of Infectious Diseases Diagnosis Control, Korea Disease Control and Prevention Agency	https://www.gisaid.org/	2021-11-08
KDCA16254|AY.69	KDCA16254	hCoV-19/SouthKorea/KDCA16254/2021	betacoronavirus	EPI_ISL_6745664	2021-10-07	Asia	South Korea	genome	29893	Human	21	Female	AY.69	GK	Division of Emerging Infectious Diseases, Bureau of Infectious Diseases Diagnosis Control, Korea Disease Control and Prevention Agency	https://www.gisaid.org/	2021-11-25
KDCA-7398|AY.69	KDCA-7398	hCoV-19/SouthKorea/KDCA-7398/2021	betacoronavirus	EPI_ISL_3448953	2021-06-23	Asia	South Korea	genome	29899	Human	21	Female	AY.69	GK	Division of Emerging Infectious Diseases, Bureau of Infectious Diseases Diagnosis Control, Korea Disease Control and Prevention Agency	https://www.gisaid.org/	2021-08-17
KDCA9644|AY.69	KDCA9644	hCoV-19/SouthKorea/KDCA9644/2021	betacoronavirus	EPI_ISL_3772943	2021-08-06	Asia	South Korea	genome	29894	Human	56	Female	AY.69	GK	Division of Emerging Infectious Diseases, Bureau of Infectious Diseases Diagnosis Control, Korea Disease Control and Prevention Agency	https://www.gisaid.org/	2021-08-30
KDCA9435|AY.69	KDCA9435	hCoV-19/SouthKorea/KDCA9435/2021	betacoronavirus	EPI_ISL_3772958	2021-08-07	Asia	South Korea	genome	29894	Human	40	Female	AY.69	GK	Division of Emerging Infectious Diseases, Bureau of Infectious Diseases Diagnosis Control, Korea Disease Control and Prevention Agency	https://www.gisaid.org/	2021-08-30
KDCA9663|AY.69	KDCA9663	hCoV-19/SouthKorea/KDCA9663/2021	betacoronavirus	EPI_ISL_3772909	2021-07-28	Asia	South Korea	genome	29894	Human	29	Male	AY.69	GK	Division of Emerging Infectious Diseases, Bureau of Infectious Diseases Diagnosis Control, Korea Disease Control and Prevention Agency	https://www.gisaid.org/	2021-08-30
KDCA9652|AY.69	KDCA9652	hCoV-19/SouthKorea/KDCA9652/2021	betacoronavirus	EPI_ISL_3772913	2021-07-31	Asia	South Korea	genome	29894	Human	27	Female	AY.69	GK	Division of Emerging Infectious Diseases, Bureau of Infectious Diseases Diagnosis Control, Korea Disease Control and Prevention Agency	https://www.gisaid.org/	2021-08-30
KDCA9632|AY.69	KDCA9632	hCoV-19/SouthKorea/KDCA9632/2021	betacoronavirus	EPI_ISL_3772919	2021-08-04	Asia	South Korea	genome	29891	Human	68	Male	AY.69	GK	Division of Emerging Infectious Diseases, Bureau of Infectious Diseases Diagnosis Control, Korea Disease Control and Prevention Agency	https://www.gisaid.org/	2021-08-30
KDCA16293|AY.69	KDCA16293	hCoV-19/SouthKorea/KDCA16293/2021	betacoronavirus	EPI_ISL_6745785	2021-10-12	Asia	South Korea	genome	29896	Human	13	Male	AY.69	GK	Division of Emerging Infectious Diseases, Bureau of Infectious Diseases Diagnosis Control, Korea Disease Control and Prevention Agency	https://www.gisaid.org/	2021-11-25
KDCA16270|AY.69	KDCA16270	hCoV-19/SouthKorea/KDCA16270/2021	betacoronavirus	EPI_ISL_6745727	2021-10-12	Asia	South Korea	genome	29896	Human	31	Male	AY.69	GK	Division of Emerging Infectious Diseases, Bureau of Infectious Diseases Diagnosis Control, Korea Disease Control and Prevention Agency	https://www.gisaid.org/	2021-11-25
KDCA16265|AY.69	KDCA16265	hCoV-19/SouthKorea/KDCA16265/2021	betacoronavirus	EPI_ISL_6745701	2021-10-07	Asia	South Korea	genome	29896	Human	60	Male	AY.69	GK	Division of Emerging Infectious Diseases, Bureau of Infectious Diseases Diagnosis Control, Korea Disease Control and Prevention Agency	https://www.gisaid.org/	2021-11-25
KDCA9444|AY.69	KDCA9444	hCoV-19/SouthKorea/KDCA9444/2021	betacoronavirus	EPI_ISL_3772968	2021-08-07	Asia	South Korea	genome	29893	Human	28	Female	AY.69	GK	Division of Emerging Infectious Diseases, Bureau of Infectious Diseases Diagnosis Control, Korea Disease Control and Prevention Agency	https://www.gisaid.org/	2021-08-30
KDCA9603|AY.69	KDCA9603	hCoV-19/SouthKorea/KDCA9603/2021	betacoronavirus	EPI_ISL_3772915	2021-08-03	Asia	South Korea	genome	29896	Human	52	Female	AY.69	GK	Division of Emerging Infectious Diseases, Bureau of Infectious Diseases Diagnosis Control, Korea Disease Control and Prevention Agency	https://www.gisaid.org/	2021-08-30
KDCA16276|AY.69	KDCA16276	hCoV-19/SouthKorea/KDCA16276/2021	betacoronavirus	EPI_ISL_6745743	2021-10-12	Asia	South Korea	genome	29892	Human	32	Male	AY.69	GK	Division of Emerging Infectious Diseases, Bureau of Infectious Diseases Diagnosis Control, Korea Disease Control and Prevention Agency	https://www.gisaid.org/	2021-11-25
KDCA9993|AY.69	KDCA9993	hCoV-19/SouthKorea/KDCA9993/2021	betacoronavirus	EPI_ISL_3869711	2021-08-09	Asia	South Korea	genome	29892	Human	14	Male	AY.69	GK	Division of Emerging Infectious Diseases, Bureau of Infectious Diseases Diagnosis Control, Korea Disease Control and Prevention Agency	https://www.gisaid.org/	2021-09-02
KDCA9459|AY.69	KDCA9459	hCoV-19/SouthKorea/KDCA9459/2021	betacoronavirus	EPI_ISL_3773006	2021-08-08	Asia	South Korea	genome	29895	Human	67	Female	AY.69	GK	Division of Emerging Infectious Diseases, Bureau of Infectious Diseases Diagnosis Control, Korea Disease Control and Prevention Agency	https://www.gisaid.org/	2021-08-30
KDCA9449|AY.69	KDCA9449	hCoV-19/SouthKorea/KDCA9449/2021	betacoronavirus	EPI_ISL_3772993	2021-08-08	Asia	South Korea	genome	29892	Human	35	Female	AY.69	GK	Division of Emerging Infectious Diseases, Bureau of Infectious Diseases Diagnosis Control, Korea Disease Control and Prevention Agency	https://www.gisaid.org/	2021-08-30
KDCA16934|AY.69	KDCA16934	hCoV-19/SouthKorea/KDCA16934/2021	betacoronavirus	EPI_ISL_6747959	2021-10-03	Asia	South Korea	genome	29894	Human	23	Female	AY.69	GK	Division of Emerging Infectious Diseases, Bureau of Infectious Diseases Diagnosis Control, Korea Disease Control and Prevention Agency	https://www.gisaid.org/	2021-11-25
KDCA15286|AY.69	KDCA15286	hCoV-19/SouthKorea/KDCA15286/2021	betacoronavirus	EPI_ISL_6013903	2021-09-29	Asia	South Korea	genome	29894	Human	43	Female	AY.69	GK	Division of Emerging Infectious Diseases, Bureau of Infectious Diseases Diagnosis Control, Korea Disease Control and Prevention Agency	https://www.gisaid.org/	2021-11-08
KDCA10433|AY.69	KDCA10433	hCoV-19/SouthKorea/KDCA10433/2021	betacoronavirus	EPI_ISL_3870000	2021-08-23	Asia	South Korea	genome	29890	Human	14	Male	AY.69	GK	Division of Emerging Infectious Diseases, Bureau of Infectious Diseases Diagnosis Control, Korea Disease Control and Prevention Agency	https://www.gisaid.org/	2021-09-02
KDCA10496|AY.69	KDCA10496	hCoV-19/SouthKorea/KDCA10496/2021	betacoronavirus	EPI_ISL_3870053	2021-08-23	Asia	South Korea	genome	29889	Human	31	Female	AY.69	GK	Division of Emerging Infectious Diseases, Bureau of Infectious Diseases Diagnosis Control, Korea Disease Control and Prevention Agency	https://www.gisaid.org/	2021-09-02
KDCA10019|AY.69	KDCA10019	hCoV-19/SouthKorea/KDCA10019/2021	betacoronavirus	EPI_ISL_3869727	2021-08-13	Asia	South Korea	genome	29890	Human	46	Male	AY.69	GK	Division of Emerging Infectious Diseases, Bureau of Infectious Diseases Diagnosis Control, Korea Disease Control and Prevention Agency	https://www.gisaid.org/	2021-09-02
KDCA10413|AY.69	KDCA10413	hCoV-19/SouthKorea/KDCA10413/2021	betacoronavirus	EPI_ISL_3869986	2021-08-20	Asia	South Korea	genome	29889	Human	30	Female	AY.69	GK	Division of Emerging Infectious Diseases, Bureau of Infectious Diseases Diagnosis Control, Korea Disease Control and Prevention Agency	https://www.gisaid.org/	2021-09-02
KDCA18474|AY.69	KDCA18474	hCoV-19/SouthKorea/KDCA18474/2021	betacoronavirus	EPI_ISL_7692500	2021-10-30	Asia	South Korea	genome	29890	Human	21	Male	AY.69	GK	Division of Emerging Infectious Diseases, Bureau of Infectious Diseases Diagnosis Control, Korea Disease Control and Prevention Agency	https://www.gisaid.org/	2021-12-15
KDCA14922|AY.69	KDCA14922	hCoV-19/SouthKorea/KDCA14922/2021	betacoronavirus	EPI_ISL_6013565	2021-08-24	Asia	South Korea	genome	29890	Human	5	Male	AY.69	GK	Division of Emerging Infectious Diseases, Bureau of Infectious Diseases Diagnosis Control, Korea Disease Control and Prevention Agency	https://www.gisaid.org/	2021-11-08
KDCA14852|AY.69	KDCA14852	hCoV-19/SouthKorea/KDCA14852/2021	betacoronavirus	EPI_ISL_6013499	2021-08-24	Asia	South Korea	genome	29890	Human	40	Female	AY.69	GK	Division of Emerging Infectious Diseases, Bureau of Infectious Diseases Diagnosis Control, Korea Disease Control and Prevention Agency	https://www.gisaid.org/	2021-11-08
KDCA15131|AY.69	KDCA15131	hCoV-19/SouthKorea/KDCA15131/2021	betacoronavirus	EPI_ISL_6013764	2021-08-18	Asia	South Korea	genome	29890	Human	22	Female	AY.69	GK	Division of Emerging Infectious Diseases, Bureau of Infectious Diseases Diagnosis Control, Korea Disease Control and Prevention Agency	https://www.gisaid.org/	2021-11-08
KDCA15124|AY.69	KDCA15124	hCoV-19/SouthKorea/KDCA15124/2021	betacoronavirus	EPI_ISL_6013757	2021-08-18	Asia	South Korea	genome	29890	Human	55	Female	AY.69	GK	Division of Emerging Infectious Diseases, Bureau of Infectious Diseases Diagnosis Control, Korea Disease Control and Prevention Agency	https://www.gisaid.org/	2021-11-08
KDCA15110|AY.69	KDCA15110	hCoV-19/SouthKorea/KDCA15110/2021	betacoronavirus	EPI_ISL_6013744	2021-08-18	Asia	South Korea	genome	29890	Human	30	Male	AY.69	GK	Division of Emerging Infectious Diseases, Bureau of Infectious Diseases Diagnosis Control, Korea Disease Control and Prevention Agency	https://www.gisaid.org/	2021-11-08
KDCA15104|AY.69	KDCA15104	hCoV-19/SouthKorea/KDCA15104/2021	betacoronavirus	EPI_ISL_6013738	2021-08-24	Asia	South Korea	genome	29890	Human	29	Female	AY.69	GK	Division of Emerging Infectious Diseases, Bureau of Infectious Diseases Diagnosis Control, Korea Disease Control and Prevention Agency	https://www.gisaid.org/	2021-11-08
KDCA14802|AY.69	KDCA14802	hCoV-19/SouthKorea/KDCA14802/2021	betacoronavirus	EPI_ISL_6013450	2021-08-18	Asia	South Korea	genome	29890	Human	62	Female	AY.69	GK	Division of Emerging Infectious Diseases, Bureau of Infectious Diseases Diagnosis Control, Korea Disease Control and Prevention Agency	https://www.gisaid.org/	2021-11-08
KDCA14715|AY.69	KDCA14715	hCoV-19/SouthKorea/KDCA14715/2021	betacoronavirus	EPI_ISL_6013361	2021-09-07	Asia	South Korea	genome	29890	Human	65	Female	AY.69	GK	Division of Emerging Infectious Diseases, Bureau of Infectious Diseases Diagnosis Control, Korea Disease Control and Prevention Agency	https://www.gisaid.org/	2021-11-08
KDCA14741|AY.69	KDCA14741	hCoV-19/SouthKorea/KDCA14741/2021	betacoronavirus	EPI_ISL_6013390	2021-08-31	Asia	South Korea	genome	29890	Human	20	Female	AY.69	GK	Division of Emerging Infectious Diseases, Bureau of Infectious Diseases Diagnosis Control, Korea Disease Control and Prevention Agency	https://www.gisaid.org/	2021-11-08
KDCA14963|AY.69	KDCA14963	hCoV-19/SouthKorea/KDCA14963/2021	betacoronavirus	EPI_ISL_6013605	2021-08-18	Asia	South Korea	genome	29890	Human	43	Male	AY.69	GK	Division of Emerging Infectious Diseases, Bureau of Infectious Diseases Diagnosis Control, Korea Disease Control and Prevention Agency	https://www.gisaid.org/	2021-11-08
KDCA14999|AY.69	KDCA14999	hCoV-19/SouthKorea/KDCA14999/2021	betacoronavirus	EPI_ISL_6013640	2021-08-24	Asia	South Korea	genome	29890	Human	27	Male	AY.69	GK	Division of Emerging Infectious Diseases, Bureau of Infectious Diseases Diagnosis Control, Korea Disease Control and Prevention Agency	https://www.gisaid.org/	2021-11-08
KDCA14885|AY.69	KDCA14885	hCoV-19/SouthKorea/KDCA14885/2021	betacoronavirus	EPI_ISL_6013529	2021-09-16	Asia	South Korea	genome	29890	Human	49	Female	AY.69	GK	Division of Emerging Infectious Diseases, Bureau of Infectious Diseases Diagnosis Control, Korea Disease Control and Prevention Agency	https://www.gisaid.org/	2021-11-08
KDCA14900|AY.69	KDCA14900	hCoV-19/SouthKorea/KDCA14900/2021	betacoronavirus	EPI_ISL_6013545	2021-08-18	Asia	South Korea	genome	29890	Human	31	Male	AY.69	GK	Division of Emerging Infectious Diseases, Bureau of Infectious Diseases Diagnosis Control, Korea Disease Control and Prevention Agency	https://www.gisaid.org/	2021-11-08
KDCA14787|AY.69	KDCA14787	hCoV-19/SouthKorea/KDCA14787/2021	betacoronavirus	EPI_ISL_6013435	2021-09-16	Asia	South Korea	genome	29890	Human	42	Male	AY.69	GK	Division of Emerging Infectious Diseases, Bureau of Infectious Diseases Diagnosis Control, Korea Disease Control and Prevention Agency	https://www.gisaid.org/	2021-11-08
KDCA14779|AY.69	KDCA14779	hCoV-19/SouthKorea/KDCA14779/2021	betacoronavirus	EPI_ISL_6013427	2021-09-13	Asia	South Korea	genome	29890	Human	48	Male	AY.69	GK	Division of Emerging Infectious Diseases, Bureau of Infectious Diseases Diagnosis Control, Korea Disease Control and Prevention Agency	https://www.gisaid.org/	2021-11-08
KDCA14717|AY.69	KDCA14717	hCoV-19/SouthKorea/KDCA14717/2021	betacoronavirus	EPI_ISL_6013363	2021-09-16	Asia	South Korea	genome	29890	Human	51	Female	AY.69	GK	Division of Emerging Infectious Diseases, Bureau of Infectious Diseases Diagnosis Control, Korea Disease Control and Prevention Agency	https://www.gisaid.org/	2021-11-08
KDCA15075|AY.69	KDCA15075	hCoV-19/SouthKorea/KDCA15075/2021	betacoronavirus	EPI_ISL_6013711	2021-08-18	Asia	South Korea	genome	29890	Human	1	Female	AY.69	GK	Division of Emerging Infectious Diseases, Bureau of Infectious Diseases Diagnosis Control, Korea Disease Control and Prevention Agency	https://www.gisaid.org/	2021-11-08
KDCA14778|AY.69	KDCA14778	hCoV-19/SouthKorea/KDCA14778/2021	betacoronavirus	EPI_ISL_6013425	2021-09-07	Asia	South Korea	genome	29890	Human	3	Female	AY.69	GK	Division of Emerging Infectious Diseases, Bureau of Infectious Diseases Diagnosis Control, Korea Disease Control and Prevention Agency	https://www.gisaid.org/	2021-11-08
KDCA14722|AY.69	KDCA14722	hCoV-19/SouthKorea/KDCA14722/2021	betacoronavirus	EPI_ISL_6013372	2021-09-07	Asia	South Korea	genome	29890	Human	65	Female	AY.69	GK	Division of Emerging Infectious Diseases, Bureau of Infectious Diseases Diagnosis Control, Korea Disease Control and Prevention Agency	https://www.gisaid.org/	2021-11-08
KDCA14962|AY.69	KDCA14962	hCoV-19/SouthKorea/KDCA14962/2021	betacoronavirus	EPI_ISL_6013604	2021-09-17	Asia	South Korea	genome	29890	Human	49	Female	AY.69	GK	Division of Emerging Infectious Diseases, Bureau of Infectious Diseases Diagnosis Control, Korea Disease Control and Prevention Agency	https://www.gisaid.org/	2021-11-08
KDCA14763|AY.69	KDCA14763	hCoV-19/SouthKorea/KDCA14763/2021	betacoronavirus	EPI_ISL_6013411	2021-09-06	Asia	South Korea	genome	29890	Human	84	Male	AY.69	GK	Division of Emerging Infectious Diseases, Bureau of Infectious Diseases Diagnosis Control, Korea Disease Control and Prevention Agency	https://www.gisaid.org/	2021-11-08
KDCA14523|AY.69	KDCA14523	hCoV-19/SouthKorea/KDCA14523/2021	betacoronavirus	EPI_ISL_6013176	2021-09-11	Asia	South Korea	genome	29890	Human	70	Male	AY.69	GK	Division of Emerging Infectious Diseases, Bureau of Infectious Diseases Diagnosis Control, Korea Disease Control and Prevention Agency	https://www.gisaid.org/	2021-11-08
KDCA14653|AY.69	KDCA14653	hCoV-19/SouthKorea/KDCA14653/2021	betacoronavirus	EPI_ISL_6013300	2021-09-07	Asia	South Korea	genome	29890	Human	25	Female	AY.69	GK	Division of Emerging Infectious Diseases, Bureau of Infectious Diseases Diagnosis Control, Korea Disease Control and Prevention Agency	https://www.gisaid.org/	2021-11-08
KDCA14570|AY.69	KDCA14570	hCoV-19/SouthKorea/KDCA14570/2021	betacoronavirus	EPI_ISL_6013222	2021-09-07	Asia	South Korea	genome	29890	Human	58	Female	AY.69	GK	Division of Emerging Infectious Diseases, Bureau of Infectious Diseases Diagnosis Control, Korea Disease Control and Prevention Agency	https://www.gisaid.org/	2021-11-08
KDCA25302|AY.69	KDCA25302	hCoV-19/SouthKorea/KDCA25302/2021	betacoronavirus	EPI_ISL_8617068	2021-12-24	Asia	South Korea	genome	29891	Human	49	Female	AY.69	GK	Division of Emerging Infectious Diseases, Bureau of Infectious Diseases Diagnosis Control, Korea Disease Control and Prevention Agency	https://www.gisaid.org/	2022-01-12
KDCA21234|AY.69	KDCA21234	hCoV-19/SouthKorea/KDCA21234/2021	betacoronavirus	EPI_ISL_7794091	2021-11-20	Asia	South Korea	genome	29890	Human	69	Male	AY.69	GK	Division of Emerging Infectious Diseases, Bureau of Infectious Diseases Diagnosis Control, Korea Disease Control and Prevention Agency	https://www.gisaid.org/	2021-12-17
KDCA20826|AY.69	KDCA20826	hCoV-19/SouthKorea/KDCA20826/2021	betacoronavirus	EPI_ISL_7793753	2021-11-17	Asia	South Korea	genome	29890	Human	53	Female	AY.69	GK	Division of Emerging Infectious Diseases, Bureau of Infectious Diseases Diagnosis Control, Korea Disease Control and Prevention Agency	https://www.gisaid.org/	2021-12-17
KDCA17022|AY.69	KDCA17022	hCoV-19/SouthKorea/KDCA17022/2021	betacoronavirus	EPI_ISL_6748279	2021-10-19	Asia	South Korea	genome	29890	Human	77	Female	AY.69	GK	Division of Emerging Infectious Diseases, Bureau of Infectious Diseases Diagnosis Control, Korea Disease Control and Prevention Agency	https://www.gisaid.org/	2021-11-25
KDCA17036|AY.69	KDCA17036	hCoV-19/SouthKorea/KDCA17036/2021	betacoronavirus	EPI_ISL_6748321	2021-10-19	Asia	South Korea	genome	29890	Human	52	Female	AY.69	GK	Division of Emerging Infectious Diseases, Bureau of Infectious Diseases Diagnosis Control, Korea Disease Control and Prevention Agency	https://www.gisaid.org/	2021-11-25
KDCA14194|AY.69	KDCA14194	hCoV-19/SouthKorea/KDCA14194/2021	betacoronavirus	EPI_ISL_5634802	2021-09-26	Asia	South Korea	genome	29890	Human	53	Female	AY.69	GK	Division of Emerging Infectious Diseases, Bureau of Infectious Diseases Diagnosis Control, Korea Disease Control and Prevention Agency	https://www.gisaid.org/	2021-10-28
KDCA13589|AY.69	KDCA13589	hCoV-19/SouthKorea/KDCA13589/2021	betacoronavirus	EPI_ISL_5634283	2021-09-11	Asia	South Korea	genome	29890	Human	54	Female	AY.69	GK	Division of Emerging Infectious Diseases, Bureau of Infectious Diseases Diagnosis Control, Korea Disease Control and Prevention Agency	https://www.gisaid.org/	2021-10-28
KDCA11968|AY.69	KDCA11968	hCoV-19/SouthKorea/KDCA11968/2021	betacoronavirus	EPI_ISL_4633747	2021-09-13	Asia	South Korea	genome	29890	Human	53	Female	AY.69	GK	Division of Emerging Infectious Diseases, Bureau of Infectious Diseases Diagnosis Control, Korea Disease Control and Prevention Agency	https://www.gisaid.org/	2021-09-30
KDCA11967|AY.69	KDCA11967	hCoV-19/SouthKorea/KDCA11967/2021	betacoronavirus	EPI_ISL_4633746	2021-09-13	Asia	South Korea	genome	29890	Human	63	Female	AY.69	GK	Division of Emerging Infectious Diseases, Bureau of Infectious Diseases Diagnosis Control, Korea Disease Control and Prevention Agency	https://www.gisaid.org/	2021-09-30
KDCA11966|AY.69	KDCA11966	hCoV-19/SouthKorea/KDCA11966/2021	betacoronavirus	EPI_ISL_4633745	2021-09-13	Asia	South Korea	genome	29890	Human	35	Male	AY.69	GK	Division of Emerging Infectious Diseases, Bureau of Infectious Diseases Diagnosis Control, Korea Disease Control and Prevention Agency	https://www.gisaid.org/	2021-09-30
KDCA15876|AY.69	KDCA15876	hCoV-19/SouthKorea/KDCA15876/2021	betacoronavirus	EPI_ISL_6744373	2021-10-01	Asia	South Korea	genome	29889	Human	61	Female	AY.69	GK	Division of Emerging Infectious Diseases, Bureau of Infectious Diseases Diagnosis Control, Korea Disease Control and Prevention Agency	https://www.gisaid.org/	2021-11-25
KDCA14157|AY.69	KDCA14157	hCoV-19/SouthKorea/KDCA14157/2021	betacoronavirus	EPI_ISL_5634765	2021-09-27	Asia	South Korea	genome	29889	Human	15	Male	AY.69	GK	Division of Emerging Infectious Diseases, Bureau of Infectious Diseases Diagnosis Control, Korea Disease Control and Prevention Agency	https://www.gisaid.org/	2021-10-28
KDCA18698|AY.69	KDCA18698	hCoV-19/SouthKorea/KDCA18698/2021	betacoronavirus	EPI_ISL_7692779	2021-11-12	Asia	South Korea	genome	29890	Human	58	Female	AY.69	GK	Division of Emerging Infectious Diseases, Bureau of Infectious Diseases Diagnosis Control, Korea Disease Control and Prevention Agency	https://www.gisaid.org/	2021-12-15
KDCA18899|AY.69	KDCA18899	hCoV-19/SouthKorea/KDCA18899/2021	betacoronavirus	EPI_ISL_7692967	2021-10-17	Asia	South Korea	genome	29890	Human	20	Male	AY.69	GK	Division of Emerging Infectious Diseases, Bureau of Infectious Diseases Diagnosis Control, Korea Disease Control and Prevention Agency	https://www.gisaid.org/	2021-12-15
KDCA19174|AY.69	KDCA19174	hCoV-19/SouthKorea/KDCA19174/2021	betacoronavirus	EPI_ISL_7693209	2021-10-22	Asia	South Korea	genome	29890	Human	59	Male	AY.69	GK	Division of Emerging Infectious Diseases, Bureau of Infectious Diseases Diagnosis Control, Korea Disease Control and Prevention Agency	https://www.gisaid.org/	2021-12-15
KDCA14731|AY.69	KDCA14731	hCoV-19/SouthKorea/KDCA14731/2021	betacoronavirus	EPI_ISL_6013380	2021-09-17	Asia	South Korea	genome	29890	Human	72	Male	AY.69	GK	Division of Emerging Infectious Diseases, Bureau of Infectious Diseases Diagnosis Control, Korea Disease Control and Prevention Agency	https://www.gisaid.org/	2021-11-08
KDCA14592|AY.69	KDCA14592	hCoV-19/SouthKorea/KDCA14592/2021	betacoronavirus	EPI_ISL_6013244	2021-09-17	Asia	South Korea	genome	29890	Human	65	Female	AY.69	GK	Division of Emerging Infectious Diseases, Bureau of Infectious Diseases Diagnosis Control, Korea Disease Control and Prevention Agency	https://www.gisaid.org/	2021-11-08
KDCA14620|AY.69	KDCA14620	hCoV-19/SouthKorea/KDCA14620/2021	betacoronavirus	EPI_ISL_6013271	2021-09-17	Asia	South Korea	genome	29890	Human	72	Female	AY.69	GK	Division of Emerging Infectious Diseases, Bureau of Infectious Diseases Diagnosis Control, Korea Disease Control and Prevention Agency	https://www.gisaid.org/	2021-11-08
KDCA21381|AY.69	KDCA21381	hCoV-19/SouthKorea/KDCA21381/2021	betacoronavirus	EPI_ISL_7794235	2021-11-24	Asia	South Korea	genome	29890	Human	29	Female	AY.69	GK	Division of Emerging Infectious Diseases, Bureau of Infectious Diseases Diagnosis Control, Korea Disease Control and Prevention Agency	https://www.gisaid.org/	2021-12-17
KDCA21789|AY.69	KDCA21789	hCoV-19/SouthKorea/KDCA21789/2021	betacoronavirus	EPI_ISL_7794573	2021-11-28	Asia	South Korea	genome	29890	Human	80	Female	AY.69	GK	Division of Emerging Infectious Diseases, Bureau of Infectious Diseases Diagnosis Control, Korea Disease Control and Prevention Agency	https://www.gisaid.org/	2021-12-17
KDCA20440|AY.69	KDCA20440	hCoV-19/SouthKorea/KDCA20440/2021	betacoronavirus	EPI_ISL_7793401	2021-11-11	Asia	South Korea	genome	29890	Human	14	Female	AY.69	GK	Division of Emerging Infectious Diseases, Bureau of Infectious Diseases Diagnosis Control, Korea Disease Control and Prevention Agency	https://www.gisaid.org/	2021-12-17
KDCA20320|AY.69	KDCA20320	hCoV-19/SouthKorea/KDCA20320/2021	betacoronavirus	EPI_ISL_7793296	2021-11-11	Asia	South Korea	genome	29890	Human	67	Male	AY.69	GK	Division of Emerging Infectious Diseases, Bureau of Infectious Diseases Diagnosis Control, Korea Disease Control and Prevention Agency	https://www.gisaid.org/	2021-12-17
KDCA20419|AY.69	KDCA20419	hCoV-19/SouthKorea/KDCA20419/2021	betacoronavirus	EPI_ISL_7793381	2021-11-11	Asia	South Korea	genome	29890	Human	73	Female	AY.69	GK	Division of Emerging Infectious Diseases, Bureau of Infectious Diseases Diagnosis Control, Korea Disease Control and Prevention Agency	https://www.gisaid.org/	2021-12-17
KDCA17507|AY.69	KDCA17507	hCoV-19/SouthKorea/KDCA17507/2021	betacoronavirus	EPI_ISL_6749953	2021-10-22	Asia	South Korea	genome	29890	Human	36	Male	AY.69	GK	Division of Emerging Infectious Diseases, Bureau of Infectious Diseases Diagnosis Control, Korea Disease Control and Prevention Agency	https://www.gisaid.org/	2021-11-25
KDCA16306|AY.69	KDCA16306	hCoV-19/SouthKorea/KDCA16306/2021	betacoronavirus	EPI_ISL_6745826	2021-10-12	Asia	South Korea	genome	29890	Human	47	Male	AY.69	GK	Division of Emerging Infectious Diseases, Bureau of Infectious Diseases Diagnosis Control, Korea Disease Control and Prevention Agency	https://www.gisaid.org/	2021-11-25
KDCA15818|AY.69	KDCA15818	hCoV-19/SouthKorea/KDCA15818/2021	betacoronavirus	EPI_ISL_6744184	2021-10-03	Asia	South Korea	genome	29890	Human	16	Male	AY.69	GK	Division of Emerging Infectious Diseases, Bureau of Infectious Diseases Diagnosis Control, Korea Disease Control and Prevention Agency	https://www.gisaid.org/	2021-11-25
KDCA14197|AY.69	KDCA14197	hCoV-19/SouthKorea/KDCA14197/2021	betacoronavirus	EPI_ISL_5634805	2021-09-26	Asia	South Korea	genome	29890	Human	52	Male	AY.69	GK	Division of Emerging Infectious Diseases, Bureau of Infectious Diseases Diagnosis Control, Korea Disease Control and Prevention Agency	https://www.gisaid.org/	2021-10-28
KDCA14189|AY.69	KDCA14189	hCoV-19/SouthKorea/KDCA14189/2021	betacoronavirus	EPI_ISL_5634797	2021-09-26	Asia	South Korea	genome	29890	Human	53	Female	AY.69	GK	Division of Emerging Infectious Diseases, Bureau of Infectious Diseases Diagnosis Control, Korea Disease Control and Prevention Agency	https://www.gisaid.org/	2021-10-28
KDCA13899|AY.69	KDCA13899	hCoV-19/SouthKorea/KDCA13899/2021	betacoronavirus	EPI_ISL_5634539	2021-09-21	Asia	South Korea	genome	29890	Human	14	Female	AY.69	GK	Division of Emerging Infectious Diseases, Bureau of Infectious Diseases Diagnosis Control, Korea Disease Control and Prevention Agency	https://www.gisaid.org/	2021-10-28
KDCA21010|AY.69	KDCA21010	hCoV-19/SouthKorea/KDCA21010/2021	betacoronavirus	EPI_ISL_7793908	2021-11-18	Asia	South Korea	genome	29889	Human	9	Female	AY.69	GK	Division of Emerging Infectious Diseases, Bureau of Infectious Diseases Diagnosis Control, Korea Disease Control and Prevention Agency	https://www.gisaid.org/	2021-12-17
KDCA26929|AY.69	KDCA26929	hCoV-19/SouthKorea/KDCA26929/2022	betacoronavirus	EPI_ISL_9510857	2022-01-02	Asia	South Korea	genome	29888	Human	7	Female	AY.69	GK	Division of Emerging Infectious Diseases, Bureau of Infectious Diseases Diagnosis Control, Korea Disease Control and Prevention Agency	https://www.gisaid.org/	2022-02-04
KDCA24647|AY.69	KDCA24647	hCoV-19/SouthKorea/KDCA24647/2021	betacoronavirus	EPI_ISL_8403607	2021-12-19	Asia	South Korea	genome	29888	Human	22	Male	AY.69	GK	Division of Emerging Infectious Diseases, Bureau of Infectious Diseases Diagnosis Control, Korea Disease Control and Prevention Agency	https://www.gisaid.org/	2022-01-05
KDCA17164|AY.69	KDCA17164	hCoV-19/SouthKorea/KDCA17164/2021	betacoronavirus	EPI_ISL_6748767	2021-10-21	Asia	South Korea	genome	29884	Human	48	Female	AY.69	GK	Division of Emerging Infectious Diseases, Bureau of Infectious Diseases Diagnosis Control, Korea Disease Control and Prevention Agency	https://www.gisaid.org/	2021-11-25
KDCA21090|AY.69	KDCA21090	hCoV-19/SouthKorea/KDCA21090/2021	betacoronavirus	EPI_ISL_7793962	2021-11-20	Asia	South Korea	genome	29890	Human	72	Female	AY.69	GK	Division of Emerging Infectious Diseases, Bureau of Infectious Diseases Diagnosis Control, Korea Disease Control and Prevention Agency	https://www.gisaid.org/	2021-12-17
KDCA21790|AY.69	KDCA21790	hCoV-19/SouthKorea/KDCA21790/2021	betacoronavirus	EPI_ISL_7794574	2021-11-28	Asia	South Korea	genome	29888	Human	57	Female	AY.69	GK	Division of Emerging Infectious Diseases, Bureau of Infectious Diseases Diagnosis Control, Korea Disease Control and Prevention Agency	https://www.gisaid.org/	2021-12-17
KDCA19292|AY.122.5	KDCA19292	hCoV-19/SouthKorea/KDCA19292/2021	betacoronavirus	EPI_ISL_7693318	2021-10-28	Asia	South Korea	genome	29890	Human	49	Female	AY.122.5	GK	Division of Emerging Infectious Diseases, Bureau of Infectious Diseases Diagnosis Control, Korea Disease Control and Prevention Agency	https://www.gisaid.org/	2021-12-15
KDCA18800|AY.122.5	KDCA18800	hCoV-19/SouthKorea/KDCA18800/2021	betacoronavirus	EPI_ISL_7692875	2021-11-05	Asia	South Korea	genome	29890	Human	33	Male	AY.122.5	GK	Division of Emerging Infectious Diseases, Bureau of Infectious Diseases Diagnosis Control, Korea Disease Control and Prevention Agency	https://www.gisaid.org/	2021-12-15
KDCA18174|AY.122.5	KDCA18174	hCoV-19/SouthKorea/KDCA18174/2021	betacoronavirus	EPI_ISL_7692231	2021-10-24	Asia	South Korea	genome	29890	Human	28	Female	AY.122.5	GK	Division of Emerging Infectious Diseases, Bureau of Infectious Diseases Diagnosis Control, Korea Disease Control and Prevention Agency	https://www.gisaid.org/	2021-12-15
KDCA18175|AY.122.5	KDCA18175	hCoV-19/SouthKorea/KDCA18175/2021	betacoronavirus	EPI_ISL_7692232	2021-10-28	Asia	South Korea	genome	29890	Human	59	Male	AY.122.5	GK	Division of Emerging Infectious Diseases, Bureau of Infectious Diseases Diagnosis Control, Korea Disease Control and Prevention Agency	https://www.gisaid.org/	2021-12-15
KDCA18409|AY.122.5	KDCA18409	hCoV-19/SouthKorea/KDCA18409/2021	betacoronavirus	EPI_ISL_7692443	2021-10-31	Asia	South Korea	genome	29890	Human	33	Male	AY.122.5	GK	Division of Emerging Infectious Diseases, Bureau of Infectious Diseases Diagnosis Control, Korea Disease Control and Prevention Agency	https://www.gisaid.org/	2021-12-15
KDCA18852|AY.122.5	KDCA18852	hCoV-19/SouthKorea/KDCA18852/2021	betacoronavirus	EPI_ISL_7692926	2021-11-03	Asia	South Korea	genome	29890	Human	30	Female	AY.122.5	GK	Division of Emerging Infectious Diseases, Bureau of Infectious Diseases Diagnosis Control, Korea Disease Control and Prevention Agency	https://www.gisaid.org/	2021-12-15
KDCA18229|AY.122.5	KDCA18229	hCoV-19/SouthKorea/KDCA18229/2021	betacoronavirus	EPI_ISL_7692279	2021-11-05	Asia	South Korea	genome	29890	Human	66	Male	AY.122.5	GK	Division of Emerging Infectious Diseases, Bureau of Infectious Diseases Diagnosis Control, Korea Disease Control and Prevention Agency	https://www.gisaid.org/	2021-12-15
KDCA18683|AY.122.5	KDCA18683	hCoV-19/SouthKorea/KDCA18683/2021	betacoronavirus	EPI_ISL_7692766	2021-11-05	Asia	South Korea	genome	29890	Human	13	Female	AY.122.5	GK	Division of Emerging Infectious Diseases, Bureau of Infectious Diseases Diagnosis Control, Korea Disease Control and Prevention Agency	https://www.gisaid.org/	2021-12-15
KDCA18173|AY.122.5	KDCA18173	hCoV-19/SouthKorea/KDCA18173/2021	betacoronavirus	EPI_ISL_7692230	2021-10-21	Asia	South Korea	genome	29890	Human	24	Female	AY.122.5	GK	Division of Emerging Infectious Diseases, Bureau of Infectious Diseases Diagnosis Control, Korea Disease Control and Prevention Agency	https://www.gisaid.org/	2021-12-15
KDCA18826|AY.122.5	KDCA18826	hCoV-19/SouthKorea/KDCA18826/2021	betacoronavirus	EPI_ISL_7692900	2021-11-03	Asia	South Korea	genome	29890	Human	17	Female	AY.122.5	GK	Division of Emerging Infectious Diseases, Bureau of Infectious Diseases Diagnosis Control, Korea Disease Control and Prevention Agency	https://www.gisaid.org/	2021-12-15
KDCA19133|AY.122.5	KDCA19133	hCoV-19/SouthKorea/KDCA19133/2021	betacoronavirus	EPI_ISL_7693173	2021-10-16	Asia	South Korea	genome	29890	Human	15	Male	AY.122.5	GK	Division of Emerging Infectious Diseases, Bureau of Infectious Diseases Diagnosis Control, Korea Disease Control and Prevention Agency	https://www.gisaid.org/	2021-12-15
KDCA14940|AY.122.5	KDCA14940	hCoV-19/SouthKorea/KDCA14940/2021	betacoronavirus	EPI_ISL_6013583	2021-09-13	Asia	South Korea	genome	29890	Human	28	Female	AY.122.5	GK	Division of Emerging Infectious Diseases, Bureau of Infectious Diseases Diagnosis Control, Korea Disease Control and Prevention Agency	https://www.gisaid.org/	2021-11-08
KDCA14926|AY.122.5	KDCA14926	hCoV-19/SouthKorea/KDCA14926/2021	betacoronavirus	EPI_ISL_6013569	2021-09-13	Asia	South Korea	genome	29890	Human	34	Male	AY.122.5	GK	Division of Emerging Infectious Diseases, Bureau of Infectious Diseases Diagnosis Control, Korea Disease Control and Prevention Agency	https://www.gisaid.org/	2021-11-08
KDCA14812|AY.122.5	KDCA14812	hCoV-19/SouthKorea/KDCA14812/2021	betacoronavirus	EPI_ISL_6013460	2021-09-06	Asia	South Korea	genome	29890	Human	22	Female	AY.122.5	GK	Division of Emerging Infectious Diseases, Bureau of Infectious Diseases Diagnosis Control, Korea Disease Control and Prevention Agency	https://www.gisaid.org/	2021-11-08
KDCA14719|AY.122.5	KDCA14719	hCoV-19/SouthKorea/KDCA14719/2021	betacoronavirus	EPI_ISL_6013369	2021-08-18	Asia	South Korea	genome	29890	Human	36	Male	AY.122.5	GK	Division of Emerging Infectious Diseases, Bureau of Infectious Diseases Diagnosis Control, Korea Disease Control and Prevention Agency	https://www.gisaid.org/	2021-11-08
KDCA14726|AY.122.5	KDCA14726	hCoV-19/SouthKorea/KDCA14726/2021	betacoronavirus	EPI_ISL_6013375	2021-08-18	Asia	South Korea	genome	29890	Human	14	Male	AY.122.5	GK	Division of Emerging Infectious Diseases, Bureau of Infectious Diseases Diagnosis Control, Korea Disease Control and Prevention Agency	https://www.gisaid.org/	2021-11-08
KDCA14664|AY.122.5	KDCA14664	hCoV-19/SouthKorea/KDCA14664/2021	betacoronavirus	EPI_ISL_6013311	2021-08-18	Asia	South Korea	genome	29890	Human	45	Male	AY.122.5	GK	Division of Emerging Infectious Diseases, Bureau of Infectious Diseases Diagnosis Control, Korea Disease Control and Prevention Agency	https://www.gisaid.org/	2021-11-08
KDCA21852|AY.122.5	KDCA21852	hCoV-19/SouthKorea/KDCA21852/2021	betacoronavirus	EPI_ISL_7794625	2021-11-27	Asia	South Korea	genome	29890	Human	53	Male	AY.122.5	GK	Division of Emerging Infectious Diseases, Bureau of Infectious Diseases Diagnosis Control, Korea Disease Control and Prevention Agency	https://www.gisaid.org/	2021-12-17
KDCA20715|AY.122.5	KDCA20715	hCoV-19/SouthKorea/KDCA20715/2021	betacoronavirus	EPI_ISL_7793657	2021-11-14	Asia	South Korea	genome	29890	Human	66	Female	AY.122.5	GK	Division of Emerging Infectious Diseases, Bureau of Infectious Diseases Diagnosis Control, Korea Disease Control and Prevention Agency	https://www.gisaid.org/	2021-12-17
KDCA20927|AY.122.5	KDCA20927	hCoV-19/SouthKorea/KDCA20927/2021	betacoronavirus	EPI_ISL_7793840	2021-11-03	Asia	South Korea	genome	29890	Human	12	Female	AY.122.5	GK	Division of Emerging Infectious Diseases, Bureau of Infectious Diseases Diagnosis Control, Korea Disease Control and Prevention Agency	https://www.gisaid.org/	2021-12-17
KDCA1569|B.1.497	KDCA1569	hCoV-19/SouthKorea/KDCA1569/2021	betacoronavirus	EPI_ISL_1063741	2021-02-03	Asia	South Korea	genome	29899	Human	52	Male	B.1.497	GH	Division of Emerging Infectious Diseases, Bureau of Infectious Diseases Diagnosis Control, Korea Disease Control and Prevention Agency	https://www.gisaid.org/	2021-02-24
KDCA0859|B.1.497	KDCA0859	hCoV-19/SouthKorea/KDCA0859/2020	betacoronavirus	EPI_ISL_955957	2020-11-20	Asia	South Korea	genome	29903	Human	26	Male	B.1.497	GH	Division of Emerging Infectious Diseases, Bureau of Infectious Diseases Diagnosis Control, Korea Disease Control and Prevention Agency	https://www.gisaid.org/	2021-02-09
KDCA0873|B.1.497	KDCA0873	hCoV-19/SouthKorea/KDCA0873/2020	betacoronavirus	EPI_ISL_955971	2020-11-16	Asia	South Korea	genome	29903	Human	12	Female	B.1.497	GH	Division of Emerging Infectious Diseases, Bureau of Infectious Diseases Diagnosis Control, Korea Disease Control and Prevention Agency	https://www.gisaid.org/	2021-02-09
KDCA4553|B.1.497	KDCA4553	hCoV-19/SouthKorea/KDCA4553/2021	betacoronavirus	EPI_ISL_2464307	2021-03-23	Asia	South Korea	genome	29900	Human	34	Male	B.1.497	GH	Division of Emerging Infectious Diseases, Bureau of Infectious Diseases Diagnosis Control, Korea Disease Control and Prevention Agency	https://www.gisaid.org/	2021-06-09
KDCA0865|B.1.497	KDCA0865	hCoV-19/SouthKorea/KDCA0865/2020	betacoronavirus	EPI_ISL_955963	2020-11-19	Asia	South Korea	genome	29903	Human	52	Female	B.1.497	GH	Division of Emerging Infectious Diseases, Bureau of Infectious Diseases Diagnosis Control, Korea Disease Control and Prevention Agency	https://www.gisaid.org/	2021-02-09
KDCA0875|B.1.497	KDCA0875	hCoV-19/SouthKorea/KDCA0875/2020	betacoronavirus	EPI_ISL_955973	2020-11-14	Asia	South Korea	genome	29903	Human	43	Female	B.1.497	GH	Division of Emerging Infectious Diseases, Bureau of Infectious Diseases Diagnosis Control, Korea Disease Control and Prevention Agency	https://www.gisaid.org/	2021-02-09
KDCA0876|B.1.497	KDCA0876	hCoV-19/SouthKorea/KDCA0876/2020	betacoronavirus	EPI_ISL_955974	2020-11-12	Asia	South Korea	genome	29903	Human	43	Male	B.1.497	GH	Division of Emerging Infectious Diseases, Bureau of Infectious Diseases Diagnosis Control, Korea Disease Control and Prevention Agency	https://www.gisaid.org/	2021-02-09
KDCA0436|B.1.497	KDCA0436	hCoV-19/SouthKorea/KDCA0436/2020	betacoronavirus	EPI_ISL_760220	2020-10-24	Asia	South Korea	genome	29903	Human	75	Female	B.1.497	GH	Division of Emerging Infectious Diseases, Bureau of Infectious Diseases Diagnosis Control, Korea Disease Control and Prevention Agency	https://www.gisaid.org/	2021-01-04
KDCA3504|B.1.497	KDCA3504	hCoV-19/SouthKorea/KDCA3504/2021	betacoronavirus	EPI_ISL_1936675	2021-04-28	Asia	South Korea	genome	29901	Human	47	Male	B.1.497	GH	Division of Emerging Infectious Diseases, Bureau of Infectious Diseases Diagnosis Control, Korea Disease Control and Prevention Agency	https://www.gisaid.org/	2021-05-06
KDCA0438|B.1.497	KDCA0438	hCoV-19/SouthKorea/KDCA0438/2020	betacoronavirus	EPI_ISL_760222	2020-10-29	Asia	South Korea	genome	29903	Human	17	Female	B.1.497	GH	Division of Emerging Infectious Diseases, Bureau of Infectious Diseases Diagnosis Control, Korea Disease Control and Prevention Agency	https://www.gisaid.org/	2021-01-04
KDCA0398|B.1.497	KDCA0398	hCoV-19/SouthKorea/KDCA0398/2020	betacoronavirus	EPI_ISL_760182	2020-10-24	Asia	South Korea	genome	29903	Human	77	Female	B.1.497	GH	Division of Emerging Infectious Diseases, Bureau of Infectious Diseases Diagnosis Control, Korea Disease Control and Prevention Agency	https://www.gisaid.org/	2021-01-04
KDCA3423|B.1.497	KDCA3423	hCoV-19/SouthKorea/KDCA3423/2021	betacoronavirus	EPI_ISL_1936603	2021-04-18	Asia	South Korea	genome	29903	Human	27	Female	B.1.497	GH	Division of Emerging Infectious Diseases, Bureau of Infectious Diseases Diagnosis Control, Korea Disease Control and Prevention Agency	https://www.gisaid.org/	2021-05-06
KDCA0370|B.1.497	KDCA0370	hCoV-19/SouthKorea/KDCA0370/2020	betacoronavirus	EPI_ISL_760154	2020-11-04	Asia	South Korea	genome	29903	Human	61	Female	B.1.497	GH	Division of Emerging Infectious Diseases, Bureau of Infectious Diseases Diagnosis Control, Korea Disease Control and Prevention Agency	https://www.gisaid.org/	2021-01-04
KDCA0300|B.1.497	KDCA0300	hCoV-19/SouthKorea/KDCA0300/2020	betacoronavirus	EPI_ISL_760094	2020-10-27	Asia	South Korea	genome	29903	Human	63	Male	B.1.497	GH	Division of Emerging Infectious Diseases, Bureau of Infectious Diseases Diagnosis Control, Korea Disease Control and Prevention Agency	https://www.gisaid.org/	2021-01-04
KDCA5873|B.1.497	KDCA5873	hCoV-19/SouthKorea/KDCA5873/2021	betacoronavirus	EPI_ISL_3026045	2021-03-30	Asia	South Korea	genome	29903	Human	23	Male	B.1.497	GH	Division of Emerging Infectious Diseases, Bureau of Infectious Diseases Diagnosis Control, Korea Disease Control and Prevention Agency	https://www.gisaid.org/	2021-07-21
KDCA0864|B.1.497	KDCA0864	hCoV-19/SouthKorea/KDCA0864/2020	betacoronavirus	EPI_ISL_955962	2020-11-19	Asia	South Korea	genome	29903	Human	18	Male	B.1.497	GH	Division of Emerging Infectious Diseases, Bureau of Infectious Diseases Diagnosis Control, Korea Disease Control and Prevention Agency	https://www.gisaid.org/	2021-02-09
KDCA4541|B.1.497	KDCA4541	hCoV-19/SouthKorea/KDCA4541/2021	betacoronavirus	EPI_ISL_2464298	2021-03-05	Asia	South Korea	genome	29904	Human	49	Male	B.1.497	GH	Division of Emerging Infectious Diseases, Bureau of Infectious Diseases Diagnosis Control, Korea Disease Control and Prevention Agency	https://www.gisaid.org/	2021-06-09
KDCA3209|B.1.497	KDCA3209	hCoV-19/SouthKorea/KDCA3209/2021	betacoronavirus	EPI_ISL_1934820	2021-04-13	Asia	South Korea	genome	29896	Human	20	Female	B.1.497	GH	Division of Emerging Infectious Diseases, Bureau of Infectious Diseases Diagnosis Control, Korea Disease Control and Prevention Agency	https://www.gisaid.org/	2021-05-06
KDCA1250|B.1.497	KDCA1250	hCoV-19/SouthKorea/KDCA1250/2021	betacoronavirus	EPI_ISL_995799	2021-01-19	Asia	South Korea	genome	29903	Human	31	Male	B.1.497	GH	Division of Emerging Infectious Diseases, Bureau of Infectious Diseases Diagnosis Control, Korea Disease Control and Prevention Agency	https://www.gisaid.org/	2021-02-15
KDCA3237|B.1.429|Epsilon	KDCA3237	hCoV-19/SouthKorea/KDCA3237/2021	betacoronavirus	EPI_ISL_1934845	2021-04-13	Asia	South Korea	genome	29891	Human	54	Female	B.1.429	GH	Division of Emerging Infectious Diseases, Bureau of Infectious Diseases Diagnosis Control, Korea Disease Control and Prevention Agency	https://www.gisaid.org/	2021-05-06
KDCA3460|B.1.429|Epsilon	KDCA3460	hCoV-19/SouthKorea/KDCA3460/2021	betacoronavirus	EPI_ISL_1936639	2021-04-16	Asia	South Korea	genome	29879	Human	59	Male	B.1.429	GH	Division of Emerging Infectious Diseases, Bureau of Infectious Diseases Diagnosis Control, Korea Disease Control and Prevention Agency	https://www.gisaid.org/	2021-05-06
KDCA3163|B.1.429|Epsilon	KDCA3163	hCoV-19/SouthKorea/KDCA3163/2021	betacoronavirus	EPI_ISL_1934778	2021-04-05	Asia	South Korea	genome	29903	Human	74	Male	B.1.429	GH	Division of Emerging Infectious Diseases, Bureau of Infectious Diseases Diagnosis Control, Korea Disease Control and Prevention Agency	https://www.gisaid.org/	2021-05-06
KDCA3161|B.1.429|Epsilon	KDCA3161	hCoV-19/SouthKorea/KDCA3161/2021	betacoronavirus	EPI_ISL_1934776	2021-04-03	Asia	South Korea	genome	29902	Human	51	Female	B.1.429	GH	Division of Emerging Infectious Diseases, Bureau of Infectious Diseases Diagnosis Control, Korea Disease Control and Prevention Agency	https://www.gisaid.org/	2021-05-06
KDCA3128|B.1.429|Epsilon	KDCA3128	hCoV-19/SouthKorea/KDCA3128/2021	betacoronavirus	EPI_ISL_1934748	2021-03-29	Asia	South Korea	genome	29894	Human	62	Male	B.1.429	GH	Division of Emerging Infectious Diseases, Bureau of Infectious Diseases Diagnosis Control, Korea Disease Control and Prevention Agency	https://www.gisaid.org/	2021-05-06
KDCA3206|B.1.429|Epsilon	KDCA3206	hCoV-19/SouthKorea/KDCA3206/2021	betacoronavirus	EPI_ISL_1934817	2021-04-05	Asia	South Korea	genome	29891	Human	45	Female	B.1.429	GH	Division of Emerging Infectious Diseases, Bureau of Infectious Diseases Diagnosis Control, Korea Disease Control and Prevention Agency	https://www.gisaid.org/	2021-05-06
KDCA5437|B.1.429|Epsilon	KDCA5437	hCoV-19/SouthKorea/KDCA5437/2021	betacoronavirus	EPI_ISL_2887351	2021-04-20	Asia	South Korea	genome	29842	Human	46	Female	B.1.429	GH	Division of Emerging Infectious Diseases, Bureau of Infectious Diseases Diagnosis Control, Korea Disease Control and Prevention Agency	https://www.gisaid.org/	2021-07-10
KDCA6159|B.1.429|Epsilon	KDCA6159	hCoV-19/SouthKorea/KDCA6159/2021	betacoronavirus	EPI_ISL_3026277	2021-06-24	Asia	South Korea	genome	29887	Human	50	Male	B.1.429	GH	Division of Emerging Infectious Diseases, Bureau of Infectious Diseases Diagnosis Control, Korea Disease Control and Prevention Agency	https://www.gisaid.org/	2021-07-21
KDCA3125|B.1.429|Epsilon	KDCA3125	hCoV-19/SouthKorea/KDCA3125/2021	betacoronavirus	EPI_ISL_1934745	2021-03-30	Asia	South Korea	genome	29866	Human	41	Male	B.1.429	GH	Division of Emerging Infectious Diseases, Bureau of Infectious Diseases Diagnosis Control, Korea Disease Control and Prevention Agency	https://www.gisaid.org/	2021-05-06
KDCA3355|B.1.429|Epsilon	KDCA3355	hCoV-19/SouthKorea/KDCA3355/2021	betacoronavirus	EPI_ISL_1936539	2021-04-21	Asia	South Korea	genome	29888	Human	68	Male	B.1.429	GH	Division of Emerging Infectious Diseases, Bureau of Infectious Diseases Diagnosis Control, Korea Disease Control and Prevention Agency	https://www.gisaid.org/	2021-05-06
KDCA3089|B.1.429|Epsilon	KDCA3089	hCoV-19/SouthKorea/KDCA3089/2021	betacoronavirus	EPI_ISL_1934720	2021-04-08	Asia	South Korea	genome	29842	Human	68	Male	B.1.429	GH	Division of Emerging Infectious Diseases, Bureau of Infectious Diseases Diagnosis Control, Korea Disease Control and Prevention Agency	https://www.gisaid.org/	2021-05-06
KDCA3001|B.1.429|Epsilon	KDCA3001	hCoV-19/SouthKorea/KDCA3001/2021	betacoronavirus	EPI_ISL_1934644	2021-04-04	Asia	South Korea	genome	29861	Human	50	Female	B.1.429	GH	Division of Emerging Infectious Diseases, Bureau of Infectious Diseases Diagnosis Control, Korea Disease Control and Prevention Agency	https://www.gisaid.org/	2021-05-06
KDCA3127|B.1.429|Epsilon	KDCA3127	hCoV-19/SouthKorea/KDCA3127/2021	betacoronavirus	EPI_ISL_1934747	2021-04-01	Asia	South Korea	genome	29850	Human	76	Male	B.1.429	GH	Division of Emerging Infectious Diseases, Bureau of Infectious Diseases Diagnosis Control, Korea Disease Control and Prevention Agency	https://www.gisaid.org/	2021-05-06
KDCA3031|B.1.429|Epsilon	KDCA3031	hCoV-19/SouthKorea/KDCA3031/2021	betacoronavirus	EPI_ISL_1934673	2021-04-02	Asia	South Korea	genome	29858	Human	41	Female	B.1.429	GH	Division of Emerging Infectious Diseases, Bureau of Infectious Diseases Diagnosis Control, Korea Disease Control and Prevention Agency	https://www.gisaid.org/	2021-05-06
KDCA3034|B.1.429|Epsilon	KDCA3034	hCoV-19/SouthKorea/KDCA3034/2021	betacoronavirus	EPI_ISL_1934676	2021-04-06	Asia	South Korea	genome	29903	Human	16	unknown	B.1.429	GH	Division of Emerging Infectious Diseases, Bureau of Infectious Diseases Diagnosis Control, Korea Disease Control and Prevention Agency	https://www.gisaid.org/	2021-05-06
KDCA3000|B.1.429|Epsilon	KDCA3000	hCoV-19/SouthKorea/KDCA3000/2021	betacoronavirus	EPI_ISL_1934643	2021-04-05	Asia	South Korea	genome	29850	Human	58	Male	B.1.429	GH	Division of Emerging Infectious Diseases, Bureau of Infectious Diseases Diagnosis Control, Korea Disease Control and Prevention Agency	https://www.gisaid.org/	2021-05-06
KDCA11447|B.1.429|Epsilon	KDCA11447	hCoV-19/SouthKorea/KDCA11447/2021	betacoronavirus	EPI_ISL_4475710	2021-01-14	Asia	South Korea	genome	29892	Human	65	Male	B.1.429	GH	Division of Emerging Infectious Diseases, Bureau of Infectious Diseases Diagnosis Control, Korea Disease Control and Prevention Agency	https://www.gisaid.org/	2021-09-24
KDCA3383|B.1.429|Epsilon	KDCA3383	hCoV-19/SouthKorea/KDCA3383/2021	betacoronavirus	EPI_ISL_1936564	2021-04-07	Asia	South Korea	genome	29889	Human	47	Female	B.1.429	GH	Division of Emerging Infectious Diseases, Bureau of Infectious Diseases Diagnosis Control, Korea Disease Control and Prevention Agency	https://www.gisaid.org/	2021-05-06
KDCA3459|B.1.429|Epsilon	KDCA3459	hCoV-19/SouthKorea/KDCA3459/2021	betacoronavirus	EPI_ISL_1936638	2021-04-17	Asia	South Korea	genome	29895	Human	54	Male	B.1.429	GH	Division of Emerging Infectious Diseases, Bureau of Infectious Diseases Diagnosis Control, Korea Disease Control and Prevention Agency	https://www.gisaid.org/	2021-05-06
KCDC2173|B.1	KCDC2173	hCoV-19/SouthKorea/KCDC2173/2020	betacoronavirus	EPI_ISL_506967	2020-03-23	Asia	South Korea	genome	29903	Human	48	Female	B.1	GH	Division of Viral Diseases, Center for Laboratory Control of Infectious Diseases, Korea Centers for Diseases Control and Prevention	https://www.gisaid.org/	2020-08-02
KDCA1207|B.1.497	KDCA1207	hCoV-19/SouthKorea/KDCA1207/2020	betacoronavirus	EPI_ISL_995313	2020-12-29	Asia	South Korea	genome	29826	Human	12	Female	B.1.497	GH	Division of Emerging Infectious Diseases, Bureau of Infectious Diseases Diagnosis Control, Korea Disease Control and Prevention Agency	https://www.gisaid.org/	2021-02-15
KDCA3047|B.1.497	KDCA3047	hCoV-19/SouthKorea/KDCA3047/2021	betacoronavirus	EPI_ISL_1934688	2021-04-06	Asia	South Korea	genome	29866	Human	44	Female	B.1.497	GH	Division of Emerging Infectious Diseases, Bureau of Infectious Diseases Diagnosis Control, Korea Disease Control and Prevention Agency	https://www.gisaid.org/	2021-05-06
KDCA1234|B.1.497	KDCA1234	hCoV-19/SouthKorea/KDCA1234/2021	betacoronavirus	EPI_ISL_995788	2021-01-19	Asia	South Korea	genome	29859	Human	42	Male	B.1.497	GH	Division of Emerging Infectious Diseases, Bureau of Infectious Diseases Diagnosis Control, Korea Disease Control and Prevention Agency	https://www.gisaid.org/	2021-02-15
KDCA1533|B.1.497	KDCA1533	hCoV-19/SouthKorea/KDCA1533/2021	betacoronavirus	EPI_ISL_1063719	2021-01-30	Asia	South Korea	genome	29898	Human	35	Male	B.1.497	GH	Division of Emerging Infectious Diseases, Bureau of Infectious Diseases Diagnosis Control, Korea Disease Control and Prevention Agency	https://www.gisaid.org/	2021-02-24
KDCA3413|B.1.497	KDCA3413	hCoV-19/SouthKorea/KDCA3413/2021	betacoronavirus	EPI_ISL_1936593	2021-04-21	Asia	South Korea	genome	29867	Human	71	Male	B.1.497	GH	Division of Emerging Infectious Diseases, Bureau of Infectious Diseases Diagnosis Control, Korea Disease Control and Prevention Agency	https://www.gisaid.org/	2021-05-06
KDCA3408|B.1.497	KDCA3408	hCoV-19/SouthKorea/KDCA3408/2021	betacoronavirus	EPI_ISL_1936588	2021-04-10	Asia	South Korea	genome	29872	Human	33	Male	B.1.497	GH	Division of Emerging Infectious Diseases, Bureau of Infectious Diseases Diagnosis Control, Korea Disease Control and Prevention Agency	https://www.gisaid.org/	2021-05-06
KDCA1156|B.1.497	KDCA1156	hCoV-19/SouthKorea/KDCA1156/2020	betacoronavirus	EPI_ISL_995255	2020-12-28	Asia	South Korea	genome	29864	Human	87	Female	B.1.497	GH	Division of Emerging Infectious Diseases, Bureau of Infectious Diseases Diagnosis Control, Korea Disease Control and Prevention Agency	https://www.gisaid.org/	2021-02-15
KDCA1154|B.1.497	KDCA1154	hCoV-19/SouthKorea/KDCA1154/2020	betacoronavirus	EPI_ISL_995253	2020-12-28	Asia	South Korea	genome	29862	Human	78	Female	B.1.497	GH	Division of Emerging Infectious Diseases, Bureau of Infectious Diseases Diagnosis Control, Korea Disease Control and Prevention Agency	https://www.gisaid.org/	2021-02-15
KDCA0945|B.1.497	KDCA0945	hCoV-19/SouthKorea/KDCA0945/2020	betacoronavirus	EPI_ISL_959534	2020-12-02	Asia	South Korea	genome	29840	Human	47	Female	B.1.497	GH	Division of Emerging Infectious Diseases, Bureau of Infectious Diseases Diagnosis Control, Korea Disease Control and Prevention Agency	https://www.gisaid.org/	2021-02-09
KDCA0320|B.1.497	KDCA0320	hCoV-19/SouthKorea/KDCA0320/2020	betacoronavirus	EPI_ISL_760106	2020-10-19	Asia	South Korea	genome	29903	Human	27	Male	B.1.497	GH	Division of Emerging Infectious Diseases, Bureau of Infectious Diseases Diagnosis Control, Korea Disease Control and Prevention Agency	https://www.gisaid.org/	2021-01-04
KDCA1084|B.1.497	KDCA1084	hCoV-19/SouthKorea/KDCA1084/2020	betacoronavirus	EPI_ISL_994801	2020-12-03	Asia	South Korea	genome	29862	Human	56	Female	B.1.497	GH	Division of Emerging Infectious Diseases, Bureau of Infectious Diseases Diagnosis Control, Korea Disease Control and Prevention Agency	https://www.gisaid.org/	2021-02-15
KDCA0994|B.1.497	KDCA0994	hCoV-19/SouthKorea/KDCA0994/2020	betacoronavirus	EPI_ISL_994710	2020-12-09	Asia	South Korea	genome	29864	Human	44	Male	B.1.497	GH	Division of Emerging Infectious Diseases, Bureau of Infectious Diseases Diagnosis Control, Korea Disease Control and Prevention Agency	https://www.gisaid.org/	2021-02-15
KDCA1147|B.1.497	KDCA1147	hCoV-19/SouthKorea/KDCA1147/2020	betacoronavirus	EPI_ISL_995248	2020-12-26	Asia	South Korea	genome	29864	Human	63	Female	B.1.497	GH	Division of Emerging Infectious Diseases, Bureau of Infectious Diseases Diagnosis Control, Korea Disease Control and Prevention Agency	https://www.gisaid.org/	2021-02-15
KDCA1157|B.1.497	KDCA1157	hCoV-19/SouthKorea/KDCA1157/2020	betacoronavirus	EPI_ISL_995256	2020-12-29	Asia	South Korea	genome	29862	Human	65	Male	B.1.497	GH	Division of Emerging Infectious Diseases, Bureau of Infectious Diseases Diagnosis Control, Korea Disease Control and Prevention Agency	https://www.gisaid.org/	2021-02-15
KDCA1148|B.1.497	KDCA1148	hCoV-19/SouthKorea/KDCA1148/2020	betacoronavirus	EPI_ISL_995249	2020-12-25	Asia	South Korea	genome	29878	Human	27	Male	B.1.497	GH	Division of Emerging Infectious Diseases, Bureau of Infectious Diseases Diagnosis Control, Korea Disease Control and Prevention Agency	https://www.gisaid.org/	2021-02-15
KDCA3174|B.1.470	KDCA3174	hCoV-19/SouthKorea/KDCA3174/2021	betacoronavirus	EPI_ISL_1934788	2021-04-12	Asia	South Korea	genome	29886	Human	78	Male	B.1.470	GH	Division of Emerging Infectious Diseases, Bureau of Infectious Diseases Diagnosis Control, Korea Disease Control and Prevention Agency	https://www.gisaid.org/	2021-05-06
KDCA3245|B.1.470	KDCA3245	hCoV-19/SouthKorea/KDCA3245/2021	betacoronavirus	EPI_ISL_1934853	2021-04-13	Asia	South Korea	genome	29864	Human	49	Male	B.1.470	GH	Division of Emerging Infectious Diseases, Bureau of Infectious Diseases Diagnosis Control, Korea Disease Control and Prevention Agency	https://www.gisaid.org/	2021-05-06
KDCA3147|B.1.470	KDCA3147	hCoV-19/SouthKorea/KDCA3147/2021	betacoronavirus	EPI_ISL_1934764	2021-04-08	Asia	South Korea	genome	29857	Human	25	Female	B.1.470	GH	Division of Emerging Infectious Diseases, Bureau of Infectious Diseases Diagnosis Control, Korea Disease Control and Prevention Agency	https://www.gisaid.org/	2021-05-06
KDCA3051|B.1.470	KDCA3051	hCoV-19/SouthKorea/KDCA3051/2021	betacoronavirus	EPI_ISL_1934691	2021-04-06	Asia	South Korea	genome	29865	Human	16	Female	B.1.470	GH	Division of Emerging Infectious Diseases, Bureau of Infectious Diseases Diagnosis Control, Korea Disease Control and Prevention Agency	https://www.gisaid.org/	2021-05-06
KDCA1963|B.1.470	KDCA1963	hCoV-19/SouthKorea/KDCA1963/2021	betacoronavirus	EPI_ISL_1252381	2021-02-16	Asia	South Korea	genome	29846	Human	87	Female	B.1.470	GH	Division of Emerging Infectious Diseases, Bureau of Infectious Diseases Diagnosis Control, Korea Disease Control and Prevention Agency	https://www.gisaid.org/	2021-03-15
KDCA3139|B.1.470	KDCA3139	hCoV-19/SouthKorea/KDCA3139/2021	betacoronavirus	EPI_ISL_1934758	2021-04-10	Asia	South Korea	genome	29849	Human	59	Female	B.1.470	GH	Division of Emerging Infectious Diseases, Bureau of Infectious Diseases Diagnosis Control, Korea Disease Control and Prevention Agency	https://www.gisaid.org/	2021-05-06
KDCA3256|B.1.470	KDCA3256	hCoV-19/SouthKorea/KDCA3256/2021	betacoronavirus	EPI_ISL_1936473	2021-04-08	Asia	South Korea	genome	29844	Human	30	Female	B.1.470	GH	Division of Emerging Infectious Diseases, Bureau of Infectious Diseases Diagnosis Control, Korea Disease Control and Prevention Agency	https://www.gisaid.org/	2021-05-06
KDCA3273|B.1.470	KDCA3273	hCoV-19/SouthKorea/KDCA3273/2021	betacoronavirus	EPI_ISL_1936485	2021-04-15	Asia	South Korea	genome	29847	Human	62	Male	B.1.470	GH	Division of Emerging Infectious Diseases, Bureau of Infectious Diseases Diagnosis Control, Korea Disease Control and Prevention Agency	https://www.gisaid.org/	2021-05-06
KDCA5455|B.1.470	KDCA5455	hCoV-19/SouthKorea/KDCA5455/2021	betacoronavirus	EPI_ISL_2887368	2021-05-05	Asia	South Korea	genome	29841	Human	55	Female	B.1.470	GH	Division of Emerging Infectious Diseases, Bureau of Infectious Diseases Diagnosis Control, Korea Disease Control and Prevention Agency	https://www.gisaid.org/	2021-07-10
KDCA10566|B.1.470	KDCA10566	hCoV-19/SouthKorea/KDCA10566/2021	betacoronavirus	EPI_ISL_3933536	2021-05-29	Asia	South Korea	genome	29841	Human	29	Female	B.1.470	GH	Division of Emerging Infectious Diseases, Bureau of Infectious Diseases Diagnosis Control, Korea Disease Control and Prevention Agency	https://www.gisaid.org/	2021-09-03
KDCA2214|B.1.470	KDCA2214	hCoV-19/SouthKorea/KDCA2214/2021	betacoronavirus	EPI_ISL_1489549	2021-03-08	Asia	South Korea	genome	29784	Human	64	Female	B.1.470	GH	Division of Emerging Infectious Diseases, Bureau of Infectious Diseases Diagnosis Control, Korea Disease Control and Prevention Agency	https://www.gisaid.org/	2021-04-06
KDCA2215|B.1.470	KDCA2215	hCoV-19/SouthKorea/KDCA2215/2021	betacoronavirus	EPI_ISL_1489550	2021-03-08	Asia	South Korea	genome	29784	Human	74	Female	B.1.470	GH	Division of Emerging Infectious Diseases, Bureau of Infectious Diseases Diagnosis Control, Korea Disease Control and Prevention Agency	https://www.gisaid.org/	2021-04-06
KDCA0522|B.1.1	KDCA0522	hCoV-19/SouthKorea/KDCA0522/2020	betacoronavirus	EPI_ISL_850223	2020-06-29	Asia	South Korea	genome	29868	Human	54	Male	B.1.1	GR	Division of Emerging Infectious Diseases, Bureau of Infectious Diseases Diagnosis Control, Korea Disease Control and Prevention Agency	https://www.gisaid.org/	2021-01-20
KDCA2042|B.1.470	KDCA2042	hCoV-19/SouthKorea/KDCA2042/2021	betacoronavirus	EPI_ISL_1315334	2021-01-02	Asia	South Korea	genome	29787	Human	60	Male	B.1.470	GH	Division of Emerging Infectious Diseases, Bureau of Infectious Diseases Diagnosis Control, Korea Disease Control and Prevention Agency	https://www.gisaid.org/	2021-03-23
KDCA2216|B.1.470	KDCA2216	hCoV-19/SouthKorea/KDCA2216/2021	betacoronavirus	EPI_ISL_1489551	2021-03-07	Asia	South Korea	genome	29730	Human	55	Female	B.1.470	GH	Division of Emerging Infectious Diseases, Bureau of Infectious Diseases Diagnosis Control, Korea Disease Control and Prevention Agency	https://www.gisaid.org/	2021-04-06
KDCA2213|B.1.470	KDCA2213	hCoV-19/SouthKorea/KDCA2213/2021	betacoronavirus	EPI_ISL_1489548	2021-03-08	Asia	South Korea	genome	29730	Human	40	Female	B.1.470	GH	Division of Emerging Infectious Diseases, Bureau of Infectious Diseases Diagnosis Control, Korea Disease Control and Prevention Agency	https://www.gisaid.org/	2021-04-06
KDCA5310|B.1.619.1	KDCA5310	hCoV-19/SouthKorea/KDCA5310/2021	betacoronavirus	EPI_ISL_2754751	2021-06-11	Asia	South Korea	genome	29893	Human	29	Male	B.1.619.1	G	Division of Emerging Infectious Diseases, Bureau of Infectious Diseases Diagnosis Control, Korea Disease Control and Prevention Agency	https://www.gisaid.org/	2021-06-30
KDCA5219|B.1.619.1	KDCA5219	hCoV-19/SouthKorea/KDCA5219/2021	betacoronavirus	EPI_ISL_2754675	2021-06-07	Asia	South Korea	genome	29893	Human	53	Female	B.1.619.1	G	Division of Emerging Infectious Diseases, Bureau of Infectious Diseases Diagnosis Control, Korea Disease Control and Prevention Agency	https://www.gisaid.org/	2021-06-30
KDCA3455|B.1.497	KDCA3455	hCoV-19/SouthKorea/KDCA3455/2021	betacoronavirus	EPI_ISL_1936634	2021-04-18	Asia	South Korea	genome	29903	Human	49	Male	B.1.497	GH	Division of Emerging Infectious Diseases, Bureau of Infectious Diseases Diagnosis Control, Korea Disease Control and Prevention Agency	https://www.gisaid.org/	2021-05-06
KDCA3166|B.1.497	KDCA3166	hCoV-19/SouthKorea/KDCA3166/2021	betacoronavirus	EPI_ISL_1934781	2021-04-12	Asia	South Korea	genome	29901	Human	37	Female	B.1.497	GH	Division of Emerging Infectious Diseases, Bureau of Infectious Diseases Diagnosis Control, Korea Disease Control and Prevention Agency	https://www.gisaid.org/	2021-05-06
KDCA3162|B.1.497	KDCA3162	hCoV-19/SouthKorea/KDCA3162/2021	betacoronavirus	EPI_ISL_1934777	2021-04-03	Asia	South Korea	genome	29902	Human	34	Female	B.1.497	GH	Division of Emerging Infectious Diseases, Bureau of Infectious Diseases Diagnosis Control, Korea Disease Control and Prevention Agency	https://www.gisaid.org/	2021-05-06
KDCA3442|B.1.497	KDCA3442	hCoV-19/SouthKorea/KDCA3442/2021	betacoronavirus	EPI_ISL_1936621	2021-04-13	Asia	South Korea	genome	29882	Human	86	Female	B.1.497	GH	Division of Emerging Infectious Diseases, Bureau of Infectious Diseases Diagnosis Control, Korea Disease Control and Prevention Agency	https://www.gisaid.org/	2021-05-06
KDCA3164|B.1.497	KDCA3164	hCoV-19/SouthKorea/KDCA3164/2021	betacoronavirus	EPI_ISL_1934779	2021-04-07	Asia	South Korea	genome	29895	Human	28	Female	B.1.497	GH	Division of Emerging Infectious Diseases, Bureau of Infectious Diseases Diagnosis Control, Korea Disease Control and Prevention Agency	https://www.gisaid.org/	2021-05-06
KDCA3180|B.1.497	KDCA3180	hCoV-19/SouthKorea/KDCA3180/2021	betacoronavirus	EPI_ISL_1934794	2021-04-11	Asia	South Korea	genome	29901	Human	42	Male	B.1.497	GH	Division of Emerging Infectious Diseases, Bureau of Infectious Diseases Diagnosis Control, Korea Disease Control and Prevention Agency	https://www.gisaid.org/	2021-05-06
KDCA3184|B.1.497	KDCA3184	hCoV-19/SouthKorea/KDCA3184/2021	betacoronavirus	EPI_ISL_1934797	2021-04-06	Asia	South Korea	genome	29900	Human	38	Male	B.1.497	GH	Division of Emerging Infectious Diseases, Bureau of Infectious Diseases Diagnosis Control, Korea Disease Control and Prevention Agency	https://www.gisaid.org/	2021-05-06
KDCA4623|B.1.497	KDCA4623	hCoV-19/SouthKorea/KDCA4623/2021	betacoronavirus	EPI_ISL_2464371	2021-05-15	Asia	South Korea	genome	29903	Human	46	Male	B.1.497	GH	Division of Emerging Infectious Diseases, Bureau of Infectious Diseases Diagnosis Control, Korea Disease Control and Prevention Agency	https://www.gisaid.org/	2021-06-09
KDCA3185|B.1.497	KDCA3185	hCoV-19/SouthKorea/KDCA3185/2021	betacoronavirus	EPI_ISL_1934798	2021-04-05	Asia	South Korea	genome	29893	Human	65	Female	B.1.497	GH	Division of Emerging Infectious Diseases, Bureau of Infectious Diseases Diagnosis Control, Korea Disease Control and Prevention Agency	https://www.gisaid.org/	2021-05-06
KDCA5693|B.1.1.7|Alpha	KDCA5693	hCoV-19/SouthKorea/KDCA5693/2021	betacoronavirus	EPI_ISL_2967408	2021-06-20	Asia	South Korea	genome	29883	Human	32	Male	B.1.1.7	GRY	Division of Emerging Infectious Diseases, Bureau of Infectious Diseases Diagnosis Control, Korea Disease Control and Prevention Agency	https://www.gisaid.org/	2021-07-15
KDCA9247|B.1.1.7|Alpha	KDCA9247	hCoV-19/SouthKorea/KDCA9247/2021	betacoronavirus	EPI_ISL_3674469	2021-07-30	Asia	South Korea	genome	29884	Human	43	Female	B.1.1.7	GR	Division of Emerging Infectious Diseases, Bureau of Infectious Diseases Diagnosis Control, Korea Disease Control and Prevention Agency	https://www.gisaid.org/	2021-08-25
KDCA7321|B.1.1.7|Alpha	KDCA7321	hCoV-19/SouthKorea/KDCA7321/2021	betacoronavirus	EPI_ISL_3369261	2021-07-18	Asia	South Korea	genome	29881	Human	45	Female	B.1.1.7	GRY	Division of Emerging Infectious Diseases, Bureau of Infectious Diseases Diagnosis Control, Korea Disease Control and Prevention Agency	https://www.gisaid.org/	2021-08-12
KDCA6046|B.1.1.7|Alpha	KDCA6046	hCoV-19/SouthKorea/KDCA6046/2021	betacoronavirus	EPI_ISL_3026190	2021-06-23	Asia	South Korea	genome	29877	Human	71	Male	B.1.1.7	GRY	Division of Emerging Infectious Diseases, Bureau of Infectious Diseases Diagnosis Control, Korea Disease Control and Prevention Agency	https://www.gisaid.org/	2021-07-21
KDCA9259|B.1.1.7|Alpha	KDCA9259	hCoV-19/SouthKorea/KDCA9259/2021	betacoronavirus	EPI_ISL_3674503	2021-07-30	Asia	South Korea	genome	29884	Human	37	Female	B.1.1.7	GRY	Division of Emerging Infectious Diseases, Bureau of Infectious Diseases Diagnosis Control, Korea Disease Control and Prevention Agency	https://www.gisaid.org/	2021-08-25
KDCA8230|B.1.1.7|Alpha	KDCA8230	hCoV-19/SouthKorea/KDCA8230/2021	betacoronavirus	EPI_ISL_3544701	2021-07-28	Asia	South Korea	genome	29884	Human	54	Female	B.1.1.7	GRY	Division of Emerging Infectious Diseases, Bureau of Infectious Diseases Diagnosis Control, Korea Disease Control and Prevention Agency	https://www.gisaid.org/	2021-08-21
KDCA7338|B.1.1.7|Alpha	KDCA7338	hCoV-19/SouthKorea/KDCA7338/2021	betacoronavirus	EPI_ISL_3369259	2021-07-18	Asia	South Korea	genome	29875	Human	32	Female	B.1.1.7	GRY	Division of Emerging Infectious Diseases, Bureau of Infectious Diseases Diagnosis Control, Korea Disease Control and Prevention Agency	https://www.gisaid.org/	2021-08-12
KDCA7824|B.1.1.7|Alpha	KDCA7824	hCoV-19/SouthKorea/KDCA7824/2021	betacoronavirus	EPI_ISL_3452196	2021-07-21	Asia	South Korea	genome	29879	Human	57	Male	B.1.1.7	GRY	Division of Emerging Infectious Diseases, Bureau of Infectious Diseases Diagnosis Control, Korea Disease Control and Prevention Agency	https://www.gisaid.org/	2021-08-17
KDCA6062|B.1.1.7|Alpha	KDCA6062	hCoV-19/SouthKorea/KDCA6062/2021	betacoronavirus	EPI_ISL_3026205	2021-06-22	Asia	South Korea	genome	29881	Human	27	Female	B.1.1.7	GRY	Division of Emerging Infectious Diseases, Bureau of Infectious Diseases Diagnosis Control, Korea Disease Control and Prevention Agency	https://www.gisaid.org/	2021-07-21
KDCA3220|B.1.1.7|Alpha	KDCA3220	hCoV-19/SouthKorea/KDCA3220/2021	betacoronavirus	EPI_ISL_1934829	2021-04-05	Asia	South Korea	genome	29873	Human	46	Female	B.1.1.7	GRY	Division of Emerging Infectious Diseases, Bureau of Infectious Diseases Diagnosis Control, Korea Disease Control and Prevention Agency	https://www.gisaid.org/	2021-05-06
KDCA6841|B.1.1.7|Alpha	KDCA6841	hCoV-19/SouthKorea/KDCA6841/2021	betacoronavirus	EPI_ISL_3026820	2021-07-09	Asia	South Korea	genome	29872	Human	25	Female	B.1.1.7	GRY	Division of Emerging Infectious Diseases, Bureau of Infectious Diseases Diagnosis Control, Korea Disease Control and Prevention Agency	https://www.gisaid.org/	2021-07-21
KDCA5931|B.1.1.7|Alpha	KDCA5931	hCoV-19/SouthKorea/KDCA5931/2021	betacoronavirus	EPI_ISL_3026089	2021-06-20	Asia	South Korea	genome	29876	Human	50	Female	B.1.1.7	GRY	Division of Emerging Infectious Diseases, Bureau of Infectious Diseases Diagnosis Control, Korea Disease Control and Prevention Agency	https://www.gisaid.org/	2021-07-21
KDCA6969|B.1.1.7|Alpha	KDCA6969	hCoV-19/SouthKorea/KDCA6969/2021	betacoronavirus	EPI_ISL_3369253	2021-07-12	Asia	South Korea	genome	29873	Human	4	Female	B.1.1.7	GRY	Division of Emerging Infectious Diseases, Bureau of Infectious Diseases Diagnosis Control, Korea Disease Control and Prevention Agency	https://www.gisaid.org/	2021-08-12
KDCA5881|B.1.1.7|Alpha	KDCA5881	hCoV-19/SouthKorea/KDCA5881/2021	betacoronavirus	EPI_ISL_3026052	2021-06-03	Asia	South Korea	genome	29883	Human	48	Female	B.1.1.7	GRY	Division of Emerging Infectious Diseases, Bureau of Infectious Diseases Diagnosis Control, Korea Disease Control and Prevention Agency	https://www.gisaid.org/	2021-07-21
KDCA5111|B.1.619.1	KDCA5111	hCoV-19/SouthKorea/KDCA5111/2021	betacoronavirus	EPI_ISL_2754572	2021-06-03	Asia	South Korea	genome	29890	Human	58	Male	B.1.619.1	G	Division of Emerging Infectious Diseases, Bureau of Infectious Diseases Diagnosis Control, Korea Disease Control and Prevention Agency	https://www.gisaid.org/	2021-06-30
KDCA5364|B.1.619.1	KDCA5364	hCoV-19/SouthKorea/KDCA5364/2021	betacoronavirus	EPI_ISL_2754783	2021-06-13	Asia	South Korea	genome	29893	Human	24	Female	B.1.619.1	G	Division of Emerging Infectious Diseases, Bureau of Infectious Diseases Diagnosis Control, Korea Disease Control and Prevention Agency	https://www.gisaid.org/	2021-06-30
KDCA4368|B.1.619.1	KDCA4368	hCoV-19/SouthKorea/KDCA4368/2021	betacoronavirus	EPI_ISL_2361137	2021-04-14	Asia	South Korea	genome	29893	Human	16	Female	B.1.619.1	G	Division of Emerging Infectious Diseases, Bureau of Infectious Diseases Diagnosis Control, Korea Disease Control and Prevention Agency	https://www.gisaid.org/	2021-05-31
KDCA5031|B.1.619.1	KDCA5031	hCoV-19/SouthKorea/KDCA5031/2021	betacoronavirus	EPI_ISL_2754501	2021-06-01	Asia	South Korea	genome	29893	Human	24	Male	B.1.619.1	G	Division of Emerging Infectious Diseases, Bureau of Infectious Diseases Diagnosis Control, Korea Disease Control and Prevention Agency	https://www.gisaid.org/	2021-06-30
KDCA5317|B.1.619.1	KDCA5317	hCoV-19/SouthKorea/KDCA5317/2021	betacoronavirus	EPI_ISL_2754754	2021-06-12	Asia	South Korea	genome	29893	Human	37	Male	B.1.619.1	G	Division of Emerging Infectious Diseases, Bureau of Infectious Diseases Diagnosis Control, Korea Disease Control and Prevention Agency	https://www.gisaid.org/	2021-06-30
KDCA7285|B.1.619.1	KDCA7285	hCoV-19/SouthKorea/KDCA7285/2021	betacoronavirus	EPI_ISL_3369003	2021-07-18	Asia	South Korea	genome	29893	Human	52	Male	B.1.619.1	G	Division of Emerging Infectious Diseases, Bureau of Infectious Diseases Diagnosis Control, Korea Disease Control and Prevention Agency	https://www.gisaid.org/	2021-08-12
KDCA6233|B.1.619.1	KDCA6233	hCoV-19/SouthKorea/KDCA6233/2021	betacoronavirus	EPI_ISL_3026335	2021-06-26	Asia	South Korea	genome	29894	Human	26	Male	B.1.619.1	G	Division of Emerging Infectious Diseases, Bureau of Infectious Diseases Diagnosis Control, Korea Disease Control and Prevention Agency	https://www.gisaid.org/	2021-07-21
KDCA6273|B.1.619.1	KDCA6273	hCoV-19/SouthKorea/KDCA6273/2021	betacoronavirus	EPI_ISL_3026368	2021-06-27	Asia	South Korea	genome	29894	Human	20	Female	B.1.619.1	G	Division of Emerging Infectious Diseases, Bureau of Infectious Diseases Diagnosis Control, Korea Disease Control and Prevention Agency	https://www.gisaid.org/	2021-07-21
KDCA6036|B.1.619.1	KDCA6036	hCoV-19/SouthKorea/KDCA6036/2021	betacoronavirus	EPI_ISL_3026181	2021-06-23	Asia	South Korea	genome	29893	Human	51	Male	B.1.619.1	G	Division of Emerging Infectious Diseases, Bureau of Infectious Diseases Diagnosis Control, Korea Disease Control and Prevention Agency	https://www.gisaid.org/	2021-07-21
KDCA5313|B.1.619.1	KDCA5313	hCoV-19/SouthKorea/KDCA5313/2021	betacoronavirus	EPI_ISL_2754752	2021-06-11	Asia	South Korea	genome	29893	Human	30	Female	B.1.619.1	G	Division of Emerging Infectious Diseases, Bureau of Infectious Diseases Diagnosis Control, Korea Disease Control and Prevention Agency	https://www.gisaid.org/	2021-06-30
KDCA4840|B.1.619.1	KDCA4840	hCoV-19/SouthKorea/KDCA4840/2021	betacoronavirus	EPI_ISL_2754335	2021-04-20	Asia	South Korea	genome	29893	Human	49	Male	B.1.619.1	G	Division of Emerging Infectious Diseases, Bureau of Infectious Diseases Diagnosis Control, Korea Disease Control and Prevention Agency	https://www.gisaid.org/	2021-06-30
KDCA5862|B.1.619.1	KDCA5862	hCoV-19/SouthKorea/KDCA5862/2021	betacoronavirus	EPI_ISL_2967571	2021-07-06	Asia	South Korea	genome	29892	Human	38	Female	B.1.619.1	G	Division of Emerging Infectious Diseases, Bureau of Infectious Diseases Diagnosis Control, Korea Disease Control and Prevention Agency	https://www.gisaid.org/	2021-07-15
KDCA5274|B.1.619.1	KDCA5274	hCoV-19/SouthKorea/KDCA5274/2021	betacoronavirus	EPI_ISL_2754723	2021-06-09	Asia	South Korea	genome	29892	Human	80	Female	B.1.619.1	G	Division of Emerging Infectious Diseases, Bureau of Infectious Diseases Diagnosis Control, Korea Disease Control and Prevention Agency	https://www.gisaid.org/	2021-06-30
KDCA5169|B.1.619.1	KDCA5169	hCoV-19/SouthKorea/KDCA5169/2021	betacoronavirus	EPI_ISL_2754627	2021-06-05	Asia	South Korea	genome	29891	Human	39	Male	B.1.619.1	G	Division of Emerging Infectious Diseases, Bureau of Infectious Diseases Diagnosis Control, Korea Disease Control and Prevention Agency	https://www.gisaid.org/	2021-06-30
KDCA5125|B.1.619.1	KDCA5125	hCoV-19/SouthKorea/KDCA5125/2021	betacoronavirus	EPI_ISL_2754583	2021-06-03	Asia	South Korea	genome	29888	Human	24	Male	B.1.619.1	G	Division of Emerging Infectious Diseases, Bureau of Infectious Diseases Diagnosis Control, Korea Disease Control and Prevention Agency	https://www.gisaid.org/	2021-06-30
KDCA4920|B.1.619.1	KDCA4920	hCoV-19/SouthKorea/KDCA4920/2021	betacoronavirus	EPI_ISL_2754406	2021-05-25	Asia	South Korea	genome	29889	Human	85	Female	B.1.619.1	G	Division of Emerging Infectious Diseases, Bureau of Infectious Diseases Diagnosis Control, Korea Disease Control and Prevention Agency	https://www.gisaid.org/	2021-06-30
KDCA9189|B.1.619.1	KDCA9189	hCoV-19/SouthKorea/KDCA9189/2021	betacoronavirus	EPI_ISL_3674349	2021-07-22	Asia	South Korea	genome	29893	Human	21	Female	B.1.619.1	G	Division of Emerging Infectious Diseases, Bureau of Infectious Diseases Diagnosis Control, Korea Disease Control and Prevention Agency	https://www.gisaid.org/	2021-08-25
KDCA9267|B.1.619.1	KDCA9267	hCoV-19/SouthKorea/KDCA9267/2021	betacoronavirus	EPI_ISL_3674527	2021-07-29	Asia	South Korea	genome	29893	Human	59	Male	B.1.619.1	G	Division of Emerging Infectious Diseases, Bureau of Infectious Diseases Diagnosis Control, Korea Disease Control and Prevention Agency	https://www.gisaid.org/	2021-08-25
KDCA12538|B.1.619.1	KDCA12538	hCoV-19/SouthKorea/KDCA12538/2021	betacoronavirus	EPI_ISL_5007185	2021-08-19	Asia	South Korea	genome	29893	Human	51	Male	B.1.619.1	G	Division of Emerging Infectious Diseases, Bureau of Infectious Diseases Diagnosis Control, Korea Disease Control and Prevention Agency	https://www.gisaid.org/	2021-10-08
KDCA7320|B.1.619.1	KDCA7320	hCoV-19/SouthKorea/KDCA7320/2021	betacoronavirus	EPI_ISL_3368998	2021-07-18	Asia	South Korea	genome	29893	Human	49	Male	B.1.619.1	G	Division of Emerging Infectious Diseases, Bureau of Infectious Diseases Diagnosis Control, Korea Disease Control and Prevention Agency	https://www.gisaid.org/	2021-08-12
KDCA9163|B.1.619.1	KDCA9163	hCoV-19/SouthKorea/KDCA9163/2021	betacoronavirus	EPI_ISL_3674267	2021-07-16	Asia	South Korea	genome	29893	Human	44	Female	B.1.619.1	G	Division of Emerging Infectious Diseases, Bureau of Infectious Diseases Diagnosis Control, Korea Disease Control and Prevention Agency	https://www.gisaid.org/	2021-08-25
KDCA6058|B.1.619.1	KDCA6058	hCoV-19/SouthKorea/KDCA6058/2021	betacoronavirus	EPI_ISL_3026201	2021-06-23	Asia	South Korea	genome	29893	Human	34	Male	B.1.619.1	G	Division of Emerging Infectious Diseases, Bureau of Infectious Diseases Diagnosis Control, Korea Disease Control and Prevention Agency	https://www.gisaid.org/	2021-07-21
KDCA9136|B.1.619.1	KDCA9136	hCoV-19/SouthKorea/KDCA9136/2021	betacoronavirus	EPI_ISL_3674185	2021-07-15	Asia	South Korea	genome	29893	Human	22	Female	B.1.619.1	G	Division of Emerging Infectious Diseases, Bureau of Infectious Diseases Diagnosis Control, Korea Disease Control and Prevention Agency	https://www.gisaid.org/	2021-08-25
KDCA9261|B.1.619.1	KDCA9261	hCoV-19/SouthKorea/KDCA9261/2021	betacoronavirus	EPI_ISL_3674510	2021-07-30	Asia	South Korea	genome	29893	Human	56	Male	B.1.619.1	G	Division of Emerging Infectious Diseases, Bureau of Infectious Diseases Diagnosis Control, Korea Disease Control and Prevention Agency	https://www.gisaid.org/	2021-08-25
KDCA8347|B.1.619.1	KDCA8347	hCoV-19/SouthKorea/KDCA8347/2021	betacoronavirus	EPI_ISL_3544782	2021-08-03	Asia	South Korea	genome	29891	Human	17	Male	B.1.619.1	G	Division of Emerging Infectious Diseases, Bureau of Infectious Diseases Diagnosis Control, Korea Disease Control and Prevention Agency	https://www.gisaid.org/	2021-08-21
KDCA5107|B.1.619.1	KDCA5107	hCoV-19/SouthKorea/KDCA5107/2021	betacoronavirus	EPI_ISL_2754568	2021-06-03	Asia	South Korea	genome	29893	Human	52	Male	B.1.619.1	G	Division of Emerging Infectious Diseases, Bureau of Infectious Diseases Diagnosis Control, Korea Disease Control and Prevention Agency	https://www.gisaid.org/	2021-06-30
KDCA8209|B.1.619.1	KDCA8209	hCoV-19/SouthKorea/KDCA8209/2021	betacoronavirus	EPI_ISL_3544685	2021-08-01	Asia	South Korea	genome	29892	Human	22	Female	B.1.619.1	G	Division of Emerging Infectious Diseases, Bureau of Infectious Diseases Diagnosis Control, Korea Disease Control and Prevention Agency	https://www.gisaid.org/	2021-08-21
KDCA5789|B.1.619.1	KDCA5789	hCoV-19/SouthKorea/KDCA5789/2021	betacoronavirus	EPI_ISL_2967502	2021-06-29	Asia	South Korea	genome	29892	Human	32	Male	B.1.619.1	G	Division of Emerging Infectious Diseases, Bureau of Infectious Diseases Diagnosis Control, Korea Disease Control and Prevention Agency	https://www.gisaid.org/	2021-07-15
KDCA5869|B.1.619.1	KDCA5869	hCoV-19/SouthKorea/KDCA5869/2021	betacoronavirus	EPI_ISL_2967578	2021-07-06	Asia	South Korea	genome	29893	Human	27	Male	B.1.619.1	G	Division of Emerging Infectious Diseases, Bureau of Infectious Diseases Diagnosis Control, Korea Disease Control and Prevention Agency	https://www.gisaid.org/	2021-07-15
KDCA5405|B.1.619.1	KDCA5405	hCoV-19/SouthKorea/KDCA5405/2021	betacoronavirus	EPI_ISL_2754823	2021-06-15	Asia	South Korea	genome	29893	Human	75	Male	B.1.619.1	G	Division of Emerging Infectious Diseases, Bureau of Infectious Diseases Diagnosis Control, Korea Disease Control and Prevention Agency	https://www.gisaid.org/	2021-06-30
KDCA9589|B.1.619.1	KDCA9589	hCoV-19/SouthKorea/KDCA9589/2021	betacoronavirus	EPI_ISL_3772623	2021-08-02	Asia	South Korea	genome	29889	Human	48	Female	B.1.619.1	G	Division of Emerging Infectious Diseases, Bureau of Infectious Diseases Diagnosis Control, Korea Disease Control and Prevention Agency	https://www.gisaid.org/	2021-08-30
KDCA9130|B.1.619.1	KDCA9130	hCoV-19/SouthKorea/KDCA9130/2021	betacoronavirus	EPI_ISL_3674168	2021-07-12	Asia	South Korea	genome	29891	Human	13	Male	B.1.619.1	G	Division of Emerging Infectious Diseases, Bureau of Infectious Diseases Diagnosis Control, Korea Disease Control and Prevention Agency	https://www.gisaid.org/	2021-08-25
KDCA7296|AY.69	KDCA7296	hCoV-19/SouthKorea/KDCA7296/2021	betacoronavirus	EPI_ISL_3369105	2021-07-17	Asia	South Korea	genome	29890	Human	37	Female	AY.69	GK	Division of Emerging Infectious Diseases, Bureau of Infectious Diseases Diagnosis Control, Korea Disease Control and Prevention Agency	https://www.gisaid.org/	2021-08-12
KDCA18738|AY.69	KDCA18738	hCoV-19/SouthKorea/KDCA18738/2021	betacoronavirus	EPI_ISL_7692819	2021-11-12	Asia	South Korea	genome	29890	Human	28	Female	AY.69	GK	Division of Emerging Infectious Diseases, Bureau of Infectious Diseases Diagnosis Control, Korea Disease Control and Prevention Agency	https://www.gisaid.org/	2021-12-15
KDCA14661|AY.69	KDCA14661	hCoV-19/SouthKorea/KDCA14661/2021	betacoronavirus	EPI_ISL_6013308	2021-09-13	Asia	South Korea	genome	29890	Human	25	Female	AY.69	GK	Division of Emerging Infectious Diseases, Bureau of Infectious Diseases Diagnosis Control, Korea Disease Control and Prevention Agency	https://www.gisaid.org/	2021-11-08
KDCA14568|AY.69	KDCA14568	hCoV-19/SouthKorea/KDCA14568/2021	betacoronavirus	EPI_ISL_6013220	2021-08-31	Asia	South Korea	genome	29890	Human	48	Male	AY.69	GK	Division of Emerging Infectious Diseases, Bureau of Infectious Diseases Diagnosis Control, Korea Disease Control and Prevention Agency	https://www.gisaid.org/	2021-11-08
KDCA8454|AY.69	KDCA8454	hCoV-19/SouthKorea/KDCA8454/2021	betacoronavirus	EPI_ISL_3544840	2021-08-04	Asia	South Korea	genome	29888	Human	10	Female	AY.69	GK	Division of Emerging Infectious Diseases, Bureau of Infectious Diseases Diagnosis Control, Korea Disease Control and Prevention Agency	https://www.gisaid.org/	2021-08-21
KDCA9248|AY.69	KDCA9248	hCoV-19/SouthKorea/KDCA9248/2021	betacoronavirus	EPI_ISL_3674472	2021-07-29	Asia	South Korea	genome	29890	Human	34	Female	AY.69	GK	Division of Emerging Infectious Diseases, Bureau of Infectious Diseases Diagnosis Control, Korea Disease Control and Prevention Agency	https://www.gisaid.org/	2021-08-25
KDCA9154|AY.69	KDCA9154	hCoV-19/SouthKorea/KDCA9154/2021	betacoronavirus	EPI_ISL_3674240	2021-07-16	Asia	South Korea	genome	29890	Human	23	Male	AY.69	GK	Division of Emerging Infectious Diseases, Bureau of Infectious Diseases Diagnosis Control, Korea Disease Control and Prevention Agency	https://www.gisaid.org/	2021-08-25
KDCA9217|AY.69	KDCA9217	hCoV-19/SouthKorea/KDCA9217/2021	betacoronavirus	EPI_ISL_3674401	2021-07-22	Asia	South Korea	genome	29890	Human	21	Male	AY.69	GK	Division of Emerging Infectious Diseases, Bureau of Infectious Diseases Diagnosis Control, Korea Disease Control and Prevention Agency	https://www.gisaid.org/	2021-08-25
KDCA9190|AY.69	KDCA9190	hCoV-19/SouthKorea/KDCA9190/2021	betacoronavirus	EPI_ISL_3674353	2021-07-23	Asia	South Korea	genome	29890	Human	26	Male	AY.69	GK	Division of Emerging Infectious Diseases, Bureau of Infectious Diseases Diagnosis Control, Korea Disease Control and Prevention Agency	https://www.gisaid.org/	2021-08-25
KDCA21523|AY.69	KDCA21523	hCoV-19/SouthKorea/KDCA21523/2021	betacoronavirus	EPI_ISL_7794371	2021-11-24	Asia	South Korea	genome	29890	Human	67	Female	AY.69	GK	Division of Emerging Infectious Diseases, Bureau of Infectious Diseases Diagnosis Control, Korea Disease Control and Prevention Agency	https://www.gisaid.org/	2021-12-17
KDCA20453|AY.69	KDCA20453	hCoV-19/SouthKorea/KDCA20453/2021	betacoronavirus	EPI_ISL_7793413	2021-11-12	Asia	South Korea	genome	29890	Human	63	Male	AY.69	GK	Division of Emerging Infectious Diseases, Bureau of Infectious Diseases Diagnosis Control, Korea Disease Control and Prevention Agency	https://www.gisaid.org/	2021-12-17
KDCA17925|AY.69	KDCA17925	hCoV-19/SouthKorea/KDCA17925/2021	betacoronavirus	EPI_ISL_6751354	2021-10-27	Asia	South Korea	genome	29890	Human	64	Male	AY.69	GK	Division of Emerging Infectious Diseases, Bureau of Infectious Diseases Diagnosis Control, Korea Disease Control and Prevention Agency	https://www.gisaid.org/	2021-11-25
KDCA13649|AY.69	KDCA13649	hCoV-19/SouthKorea/KDCA13649/2021	betacoronavirus	EPI_ISL_5634337	2021-09-15	Asia	South Korea	genome	29890	Human	23	Female	AY.69	GK	Division of Emerging Infectious Diseases, Bureau of Infectious Diseases Diagnosis Control, Korea Disease Control and Prevention Agency	https://www.gisaid.org/	2021-10-28
KDCA7273|AY.69	KDCA7273	hCoV-19/SouthKorea/KDCA7273/2021	betacoronavirus	EPI_ISL_3369146	2021-07-17	Asia	South Korea	genome	29890	Human	48	Female	AY.69	GK	Division of Emerging Infectious Diseases, Bureau of Infectious Diseases Diagnosis Control, Korea Disease Control and Prevention Agency	https://www.gisaid.org/	2021-08-12
KDCA7974|AY.69	KDCA7974	hCoV-19/SouthKorea/KDCA7974/2021	betacoronavirus	EPI_ISL_3452356	2021-07-27	Asia	South Korea	genome	29890	Human	55	Male	AY.69	GK	Division of Emerging Infectious Diseases, Bureau of Infectious Diseases Diagnosis Control, Korea Disease Control and Prevention Agency	https://www.gisaid.org/	2021-08-17
KDCA6238|AY.69	KDCA6238	hCoV-19/SouthKorea/KDCA6238/2021	betacoronavirus	EPI_ISL_3026339	2021-06-25	Asia	South Korea	genome	29891	Human	26	Male	AY.69	GK	Division of Emerging Infectious Diseases, Bureau of Infectious Diseases Diagnosis Control, Korea Disease Control and Prevention Agency	https://www.gisaid.org/	2021-07-21
KDCA17924|AY.69	KDCA17924	hCoV-19/SouthKorea/KDCA17924/2021	betacoronavirus	EPI_ISL_6751345	2021-10-27	Asia	South Korea	genome	29889	Human	70	Male	AY.69	GK	Division of Emerging Infectious Diseases, Bureau of Infectious Diseases Diagnosis Control, Korea Disease Control and Prevention Agency	https://www.gisaid.org/	2021-11-25
KDCA24957|AY.69	KDCA24957	hCoV-19/SouthKorea/KDCA24957/2021	betacoronavirus	EPI_ISL_8403907	2021-12-19	Asia	South Korea	genome	29890	Human	54	Male	AY.69	GK	Division of Emerging Infectious Diseases, Bureau of Infectious Diseases Diagnosis Control, Korea Disease Control and Prevention Agency	https://www.gisaid.org/	2022-01-05
KDCA9288|AY.69	KDCA9288	hCoV-19/SouthKorea/KDCA9288/2021	betacoronavirus	EPI_ISL_3674587	2021-07-29	Asia	South Korea	genome	29890	Human	38	Male	AY.69	GK	Division of Emerging Infectious Diseases, Bureau of Infectious Diseases Diagnosis Control, Korea Disease Control and Prevention Agency	https://www.gisaid.org/	2021-08-25
KDCA14865|AY.69	KDCA14865	hCoV-19/SouthKorea/KDCA14865/2021	betacoronavirus	EPI_ISL_6013511	2021-08-18	Asia	South Korea	genome	29890	Human	69	Female	AY.69	GK	Division of Emerging Infectious Diseases, Bureau of Infectious Diseases Diagnosis Control, Korea Disease Control and Prevention Agency	https://www.gisaid.org/	2021-11-08
KDCA14824|AY.69	KDCA14824	hCoV-19/SouthKorea/KDCA14824/2021	betacoronavirus	EPI_ISL_6013472	2021-08-18	Asia	South Korea	genome	29890	Human	79	Male	AY.69	GK	Division of Emerging Infectious Diseases, Bureau of Infectious Diseases Diagnosis Control, Korea Disease Control and Prevention Agency	https://www.gisaid.org/	2021-11-08
KDCA9206|AY.69	KDCA9206	hCoV-19/SouthKorea/KDCA9206/2021	betacoronavirus	EPI_ISL_3674383	2021-07-22	Asia	South Korea	genome	29890	Human	38	Male	AY.69	GK	Division of Emerging Infectious Diseases, Bureau of Infectious Diseases Diagnosis Control, Korea Disease Control and Prevention Agency	https://www.gisaid.org/	2021-08-25
KDCA9174|AY.69	KDCA9174	hCoV-19/SouthKorea/KDCA9174/2021	betacoronavirus	EPI_ISL_3674319	2021-07-16	Asia	South Korea	genome	29890	Human	60	Female	AY.69	GK	Division of Emerging Infectious Diseases, Bureau of Infectious Diseases Diagnosis Control, Korea Disease Control and Prevention Agency	https://www.gisaid.org/	2021-08-25
KDCA9150|AY.69	KDCA9150	hCoV-19/SouthKorea/KDCA9150/2021	betacoronavirus	EPI_ISL_3674229	2021-07-16	Asia	South Korea	genome	29890	Human	41	Male	AY.69	GK	Division of Emerging Infectious Diseases, Bureau of Infectious Diseases Diagnosis Control, Korea Disease Control and Prevention Agency	https://www.gisaid.org/	2021-08-25
KDCA15009|AY.69	KDCA15009	hCoV-19/SouthKorea/KDCA15009/2021	betacoronavirus	EPI_ISL_6013649	2021-09-07	Asia	South Korea	genome	29890	Human	16	Male	AY.69	GK	Division of Emerging Infectious Diseases, Bureau of Infectious Diseases Diagnosis Control, Korea Disease Control and Prevention Agency	https://www.gisaid.org/	2021-11-08
KDCA15042|AY.69	KDCA15042	hCoV-19/SouthKorea/KDCA15042/2021	betacoronavirus	EPI_ISL_6013681	2021-08-31	Asia	South Korea	genome	29890	Human	57	Male	AY.69	GK	Division of Emerging Infectious Diseases, Bureau of Infectious Diseases Diagnosis Control, Korea Disease Control and Prevention Agency	https://www.gisaid.org/	2021-11-08
KDCA14996|AY.69	KDCA14996	hCoV-19/SouthKorea/KDCA14996/2021	betacoronavirus	EPI_ISL_6013637	2021-09-13	Asia	South Korea	genome	29890	Human	37	Male	AY.69	GK	Division of Emerging Infectious Diseases, Bureau of Infectious Diseases Diagnosis Control, Korea Disease Control and Prevention Agency	https://www.gisaid.org/	2021-11-08
KDCA15013|AY.69	KDCA15013	hCoV-19/SouthKorea/KDCA15013/2021	betacoronavirus	EPI_ISL_6013653	2021-08-24	Asia	South Korea	genome	29890	Human	49	Male	AY.69	GK	Division of Emerging Infectious Diseases, Bureau of Infectious Diseases Diagnosis Control, Korea Disease Control and Prevention Agency	https://www.gisaid.org/	2021-11-08
KDCA14928|AY.69	KDCA14928	hCoV-19/SouthKorea/KDCA14928/2021	betacoronavirus	EPI_ISL_6013571	2021-08-18	Asia	South Korea	genome	29890	Human	28	Female	AY.69	GK	Division of Emerging Infectious Diseases, Bureau of Infectious Diseases Diagnosis Control, Korea Disease Control and Prevention Agency	https://www.gisaid.org/	2021-11-08
KDCA14816|AY.69	KDCA14816	hCoV-19/SouthKorea/KDCA14816/2021	betacoronavirus	EPI_ISL_6013464	2021-08-18	Asia	South Korea	genome	29890	Human	53	Male	AY.69	GK	Division of Emerging Infectious Diseases, Bureau of Infectious Diseases Diagnosis Control, Korea Disease Control and Prevention Agency	https://www.gisaid.org/	2021-11-08
KDCA14774|AY.69	KDCA14774	hCoV-19/SouthKorea/KDCA14774/2021	betacoronavirus	EPI_ISL_6013421	2021-08-17	Asia	South Korea	genome	29890	Human	39	Male	AY.69	GK	Division of Emerging Infectious Diseases, Bureau of Infectious Diseases Diagnosis Control, Korea Disease Control and Prevention Agency	https://www.gisaid.org/	2021-11-08
KDCA15072|AY.69	KDCA15072	hCoV-19/SouthKorea/KDCA15072/2021	betacoronavirus	EPI_ISL_6013708	2021-09-07	Asia	South Korea	genome	29890	Human	27	Male	AY.69	GK	Division of Emerging Infectious Diseases, Bureau of Infectious Diseases Diagnosis Control, Korea Disease Control and Prevention Agency	https://www.gisaid.org/	2021-11-08
KDCA15097|AY.69	KDCA15097	hCoV-19/SouthKorea/KDCA15097/2021	betacoronavirus	EPI_ISL_6013731	2021-08-24	Asia	South Korea	genome	29890	Human	36	Male	AY.69	GK	Division of Emerging Infectious Diseases, Bureau of Infectious Diseases Diagnosis Control, Korea Disease Control and Prevention Agency	https://www.gisaid.org/	2021-11-08
KDCA15096|AY.69	KDCA15096	hCoV-19/SouthKorea/KDCA15096/2021	betacoronavirus	EPI_ISL_6013730	2021-08-18	Asia	South Korea	genome	29890	Human	52	Male	AY.69	GK	Division of Emerging Infectious Diseases, Bureau of Infectious Diseases Diagnosis Control, Korea Disease Control and Prevention Agency	https://www.gisaid.org/	2021-11-08
KDCA14557|AY.69	KDCA14557	hCoV-19/SouthKorea/KDCA14557/2021	betacoronavirus	EPI_ISL_6013209	2021-09-07	Asia	South Korea	genome	29890	Human	24	Male	AY.69	GK	Division of Emerging Infectious Diseases, Bureau of Infectious Diseases Diagnosis Control, Korea Disease Control and Prevention Agency	https://www.gisaid.org/	2021-11-08
KDCA12005|AY.69	KDCA12005	hCoV-19/SouthKorea/KDCA12005/2021	betacoronavirus	EPI_ISL_4633784	2021-09-13	Asia	South Korea	genome	29888	Human	48	Male	AY.69	GK	Division of Emerging Infectious Diseases, Bureau of Infectious Diseases Diagnosis Control, Korea Disease Control and Prevention Agency	https://www.gisaid.org/	2021-09-30
KDCA12564|AY.69	KDCA12564	hCoV-19/SouthKorea/KDCA12564/2021	betacoronavirus	EPI_ISL_5007209	2021-08-20	Asia	South Korea	genome	29887	Human	40	Female	AY.69	GK	Division of Emerging Infectious Diseases, Bureau of Infectious Diseases Diagnosis Control, Korea Disease Control and Prevention Agency	https://www.gisaid.org/	2021-10-08
KDCA10763|AY.69	KDCA10763	hCoV-19/SouthKorea/KDCA10763/2021	betacoronavirus	EPI_ISL_4204028	2021-08-25	Asia	South Korea	genome	29890	Human	16	Male	AY.69	GK	Division of Emerging Infectious Diseases, Bureau of Infectious Diseases Diagnosis Control, Korea Disease Control and Prevention Agency	https://www.gisaid.org/	2021-09-15
KDCA7315|B.1.619.1	KDCA7315	hCoV-19/SouthKorea/KDCA7315/2021	betacoronavirus	EPI_ISL_3368937	2021-07-18	Asia	South Korea	genome	29889	Human	25	Male	B.1.619.1	G	Division of Emerging Infectious Diseases, Bureau of Infectious Diseases Diagnosis Control, Korea Disease Control and Prevention Agency	https://www.gisaid.org/	2021-08-12
KDCA6896|B.1.619.1	KDCA6896	hCoV-19/SouthKorea/KDCA6896/2021	betacoronavirus	EPI_ISL_3369002	2021-07-11	Asia	South Korea	genome	29892	Human	52	Male	B.1.619.1	G	Division of Emerging Infectious Diseases, Bureau of Infectious Diseases Diagnosis Control, Korea Disease Control and Prevention Agency	https://www.gisaid.org/	2021-08-12
KDCA7274|AY.69	KDCA7274	hCoV-19/SouthKorea/KDCA7274/2021	betacoronavirus	EPI_ISL_3369150	2021-07-18	Asia	South Korea	genome	29890	Human	49	Male	AY.69	GK	Division of Emerging Infectious Diseases, Bureau of Infectious Diseases Diagnosis Control, Korea Disease Control and Prevention Agency	https://www.gisaid.org/	2021-08-12
KDCA9178|AY.69	KDCA9178	hCoV-19/SouthKorea/KDCA9178/2021	betacoronavirus	EPI_ISL_3674331	2021-07-16	Asia	South Korea	genome	29890	Human	36	Female	AY.69	GK	Division of Emerging Infectious Diseases, Bureau of Infectious Diseases Diagnosis Control, Korea Disease Control and Prevention Agency	https://www.gisaid.org/	2021-08-25
KDCA7008|AY.69	KDCA7008	hCoV-19/SouthKorea/KDCA7008/2021	betacoronavirus	EPI_ISL_3369122	2021-07-13	Asia	South Korea	genome	29889	Human	41	Male	AY.69	GK	Division of Emerging Infectious Diseases, Bureau of Infectious Diseases Diagnosis Control, Korea Disease Control and Prevention Agency	https://www.gisaid.org/	2021-08-12
KDCA6314|AY.69	KDCA6314	hCoV-19/SouthKorea/KDCA6314/2021	betacoronavirus	EPI_ISL_3026399	2021-06-28	Asia	South Korea	genome	29891	Human	2	Male	AY.69	GK	Division of Emerging Infectious Diseases, Bureau of Infectious Diseases Diagnosis Control, Korea Disease Control and Prevention Agency	https://www.gisaid.org/	2021-07-21
KDCA9212|AY.69	KDCA9212	hCoV-19/SouthKorea/KDCA9212/2021	betacoronavirus	EPI_ISL_3674396	2021-07-22	Asia	South Korea	genome	29890	Human	20	Female	AY.69	GK	Division of Emerging Infectious Diseases, Bureau of Infectious Diseases Diagnosis Control, Korea Disease Control and Prevention Agency	https://www.gisaid.org/	2021-08-25
KDCA9147|AY.69	KDCA9147	hCoV-19/SouthKorea/KDCA9147/2021	betacoronavirus	EPI_ISL_3674218	2021-07-16	Asia	South Korea	genome	29890	Human	9	Male	AY.69	GK	Division of Emerging Infectious Diseases, Bureau of Infectious Diseases Diagnosis Control, Korea Disease Control and Prevention Agency	https://www.gisaid.org/	2021-08-25
KDCA9104|AY.69	KDCA9104	hCoV-19/SouthKorea/KDCA9104/2021	betacoronavirus	EPI_ISL_3674094	2021-07-13	Asia	South Korea	genome	29890	Human	48	Female	AY.69	GK	Division of Emerging Infectious Diseases, Bureau of Infectious Diseases Diagnosis Control, Korea Disease Control and Prevention Agency	https://www.gisaid.org/	2021-08-25
KDCA9240|AY.69	KDCA9240	hCoV-19/SouthKorea/KDCA9240/2021	betacoronavirus	EPI_ISL_3674449	2021-07-29	Asia	South Korea	genome	29890	Human	52	Female	AY.69	GK	Division of Emerging Infectious Diseases, Bureau of Infectious Diseases Diagnosis Control, Korea Disease Control and Prevention Agency	https://www.gisaid.org/	2021-08-25
KDCA12104|AY.69	KDCA12104	hCoV-19/SouthKorea/KDCA12104/2021	betacoronavirus	EPI_ISL_5006864	2021-08-06	Asia	South Korea	genome	29890	Human	61	Male	AY.69	GK	Division of Emerging Infectious Diseases, Bureau of Infectious Diseases Diagnosis Control, Korea Disease Control and Prevention Agency	https://www.gisaid.org/	2021-10-08
KDCA7187|AY.69	KDCA7187	hCoV-19/SouthKorea/KDCA7187/2021	betacoronavirus	EPI_ISL_3369095	2021-07-16	Asia	South Korea	genome	29890	Human	33	Male	AY.69	GK	Division of Emerging Infectious Diseases, Bureau of Infectious Diseases Diagnosis Control, Korea Disease Control and Prevention Agency	https://www.gisaid.org/	2021-08-12
KDCA7191|AY.69	KDCA7191	hCoV-19/SouthKorea/KDCA7191/2021	betacoronavirus	EPI_ISL_3369076	2021-07-15	Asia	South Korea	genome	29890	Human	28	Male	AY.69	GK	Division of Emerging Infectious Diseases, Bureau of Infectious Diseases Diagnosis Control, Korea Disease Control and Prevention Agency	https://www.gisaid.org/	2021-08-12
KDCA14837|AY.69	KDCA14837	hCoV-19/SouthKorea/KDCA14837/2021	betacoronavirus	EPI_ISL_6013485	2021-08-18	Asia	South Korea	genome	29888	Human	49	Male	AY.69	GK	Division of Emerging Infectious Diseases, Bureau of Infectious Diseases Diagnosis Control, Korea Disease Control and Prevention Agency	https://www.gisaid.org/	2021-11-08
KDCA8044|AY.69	KDCA8044	hCoV-19/SouthKorea/KDCA8044/2021	betacoronavirus	EPI_ISL_3452445	2021-07-28	Asia	South Korea	genome	29886	Human	53	Female	AY.69	GK	Division of Emerging Infectious Diseases, Bureau of Infectious Diseases Diagnosis Control, Korea Disease Control and Prevention Agency	https://www.gisaid.org/	2021-08-17
KDCA7291|AY.69	KDCA7291	hCoV-19/SouthKorea/KDCA7291/2021	betacoronavirus	EPI_ISL_3369079	2021-07-18	Asia	South Korea	genome	29889	Human	29	Female	AY.69	GK	Division of Emerging Infectious Diseases, Bureau of Infectious Diseases Diagnosis Control, Korea Disease Control and Prevention Agency	https://www.gisaid.org/	2021-08-12
KDCA10284|AY.69	KDCA10284	hCoV-19/SouthKorea/KDCA10284/2021	betacoronavirus	EPI_ISL_3869912	2021-08-19	Asia	South Korea	genome	29888	Human	29	Female	AY.69	GK	Division of Emerging Infectious Diseases, Bureau of Infectious Diseases Diagnosis Control, Korea Disease Control and Prevention Agency	https://www.gisaid.org/	2021-09-02
KDCA9349|AY.69	KDCA9349	hCoV-19/SouthKorea/KDCA9349/2021	betacoronavirus	EPI_ISL_3674732	2021-07-23	Asia	South Korea	genome	29890	Human	54	Female	AY.69	GK	Division of Emerging Infectious Diseases, Bureau of Infectious Diseases Diagnosis Control, Korea Disease Control and Prevention Agency	https://www.gisaid.org/	2021-08-25
KDCA13565|AY.69	KDCA13565	hCoV-19/SouthKorea/KDCA13565/2021	betacoronavirus	EPI_ISL_5634260	2021-09-12	Asia	South Korea	genome	29890	Human	32	Female	AY.69	GK	Division of Emerging Infectious Diseases, Bureau of Infectious Diseases Diagnosis Control, Korea Disease Control and Prevention Agency	https://www.gisaid.org/	2021-10-28
KDCA7348|AY.69	KDCA7348	hCoV-19/SouthKorea/KDCA7348/2021	betacoronavirus	EPI_ISL_3369162	2021-07-18	Asia	South Korea	genome	29890	Human	56	Male	AY.69	GK	Division of Emerging Infectious Diseases, Bureau of Infectious Diseases Diagnosis Control, Korea Disease Control and Prevention Agency	https://www.gisaid.org/	2021-08-12
KDCA11269|AY.69	KDCA11269	hCoV-19/SouthKorea/KDCA11269/2021	betacoronavirus	EPI_ISL_4204407	2021-09-02	Asia	South Korea	genome	29889	Human	21	Female	AY.69	GK	Division of Emerging Infectious Diseases, Bureau of Infectious Diseases Diagnosis Control, Korea Disease Control and Prevention Agency	https://www.gisaid.org/	2021-09-15
KDCA7202|AY.69	KDCA7202	hCoV-19/SouthKorea/KDCA7202/2021	betacoronavirus	EPI_ISL_3369102	2021-07-16	Asia	South Korea	genome	29890	Human	36	Female	AY.69	GK	Division of Emerging Infectious Diseases, Bureau of Infectious Diseases Diagnosis Control, Korea Disease Control and Prevention Agency	https://www.gisaid.org/	2021-08-12
KDCA9246|AY.69	KDCA9246	hCoV-19/SouthKorea/KDCA9246/2021	betacoronavirus	EPI_ISL_3674467	2021-07-30	Asia	South Korea	genome	29890	Human	57	Male	AY.69	GK	Division of Emerging Infectious Diseases, Bureau of Infectious Diseases Diagnosis Control, Korea Disease Control and Prevention Agency	https://www.gisaid.org/	2021-08-25
KDCA10041|AY.69	KDCA10041	hCoV-19/SouthKorea/KDCA10041/2021	betacoronavirus	EPI_ISL_3869743	2021-08-12	Asia	South Korea	genome	29890	Human	37	Male	AY.69	GK	Division of Emerging Infectious Diseases, Bureau of Infectious Diseases Diagnosis Control, Korea Disease Control and Prevention Agency	https://www.gisaid.org/	2021-09-02
KDCA14925|AY.69	KDCA14925	hCoV-19/SouthKorea/KDCA14925/2021	betacoronavirus	EPI_ISL_6013568	2021-09-07	Asia	South Korea	genome	29890	Human	41	Female	AY.69	GK	Division of Emerging Infectious Diseases, Bureau of Infectious Diseases Diagnosis Control, Korea Disease Control and Prevention Agency	https://www.gisaid.org/	2021-11-08
KDCA8113|B.1.619.1	KDCA8113	hCoV-19/SouthKorea/KDCA8113/2021	betacoronavirus	EPI_ISL_3452493	2021-07-30	Asia	South Korea	genome	29889	Human	50	Male	B.1.619.1	G	Division of Emerging Infectious Diseases, Bureau of Infectious Diseases Diagnosis Control, Korea Disease Control and Prevention Agency	https://www.gisaid.org/	2021-08-17
KDCA9085|B.1.619.1	KDCA9085	hCoV-19/SouthKorea/KDCA9085/2021	betacoronavirus	EPI_ISL_3674050	2021-07-13	Asia	South Korea	genome	29893	Human	47	Male	B.1.619.1	G	Division of Emerging Infectious Diseases, Bureau of Infectious Diseases Diagnosis Control, Korea Disease Control and Prevention Agency	https://www.gisaid.org/	2021-08-25
KDCA9271|B.1.619.1	KDCA9271	hCoV-19/SouthKorea/KDCA9271/2021	betacoronavirus	EPI_ISL_3674540	2021-07-30	Asia	South Korea	genome	29893	Human	40	Female	B.1.619.1	G	Division of Emerging Infectious Diseases, Bureau of Infectious Diseases Diagnosis Control, Korea Disease Control and Prevention Agency	https://www.gisaid.org/	2021-08-25
KDCA6679|B.1.619.1	KDCA6679	hCoV-19/SouthKorea/KDCA6679/2021	betacoronavirus	EPI_ISL_3026681	2021-07-05	Asia	South Korea	genome	29893	Human	27	Female	B.1.619.1	G	Division of Emerging Infectious Diseases, Bureau of Infectious Diseases Diagnosis Control, Korea Disease Control and Prevention Agency	https://www.gisaid.org/	2021-07-21
KDCA8205|AY.69	KDCA8205	hCoV-19/SouthKorea/KDCA8205/2021	betacoronavirus	EPI_ISL_3544681	2021-08-01	Asia	South Korea	genome	29890	Human	53	Female	AY.69	GK	Division of Emerging Infectious Diseases, Bureau of Infectious Diseases Diagnosis Control, Korea Disease Control and Prevention Agency	https://www.gisaid.org/	2021-08-21
KDCA9989|AY.69	KDCA9989	hCoV-19/SouthKorea/KDCA9989/2021	betacoronavirus	EPI_ISL_3869708	2021-08-13	Asia	South Korea	genome	29889	Human	80	Male	AY.69	GK	Division of Emerging Infectious Diseases, Bureau of Infectious Diseases Diagnosis Control, Korea Disease Control and Prevention Agency	https://www.gisaid.org/	2021-09-02
KDCA9927|AY.69	KDCA9927	hCoV-19/SouthKorea/KDCA9927/2021	betacoronavirus	EPI_ISL_3869681	2021-08-11	Asia	South Korea	genome	29888	Human	64	Female	AY.69	GK	Division of Emerging Infectious Diseases, Bureau of Infectious Diseases Diagnosis Control, Korea Disease Control and Prevention Agency	https://www.gisaid.org/	2021-09-02
KDCA9904|AY.69	KDCA9904	hCoV-19/SouthKorea/KDCA9904/2021	betacoronavirus	EPI_ISL_3869662	2021-08-11	Asia	South Korea	genome	29888	Human	27	Female	AY.69	GK	Division of Emerging Infectious Diseases, Bureau of Infectious Diseases Diagnosis Control, Korea Disease Control and Prevention Agency	https://www.gisaid.org/	2021-09-02
KDCA8203|AY.69	KDCA8203	hCoV-19/SouthKorea/KDCA8203/2021	betacoronavirus	EPI_ISL_3544679	2021-08-01	Asia	South Korea	genome	29888	Human	29	Male	AY.69	GK	Division of Emerging Infectious Diseases, Bureau of Infectious Diseases Diagnosis Control, Korea Disease Control and Prevention Agency	https://www.gisaid.org/	2021-08-21
KDCA6571|AY.69	KDCA6571	hCoV-19/SouthKorea/KDCA6571/2021	betacoronavirus	EPI_ISL_3026582	2021-07-04	Asia	South Korea	genome	29890	Human	52	Male	AY.69	GK	Division of Emerging Infectious Diseases, Bureau of Infectious Diseases Diagnosis Control, Korea Disease Control and Prevention Agency	https://www.gisaid.org/	2021-07-21
KDCA14533|AY.69	KDCA14533	hCoV-19/SouthKorea/KDCA14533/2021	betacoronavirus	EPI_ISL_6013186	2021-08-18	Asia	South Korea	genome	29890	Human	31	Male	AY.69	GK	Division of Emerging Infectious Diseases, Bureau of Infectious Diseases Diagnosis Control, Korea Disease Control and Prevention Agency	https://www.gisaid.org/	2021-11-08
KDCA10194|AY.69	KDCA10194	hCoV-19/SouthKorea/KDCA10194/2021	betacoronavirus	EPI_ISL_3869855	2021-08-17	Asia	South Korea	genome	29890	Human	12	Male	AY.69	GK	Division of Emerging Infectious Diseases, Bureau of Infectious Diseases Diagnosis Control, Korea Disease Control and Prevention Agency	https://www.gisaid.org/	2021-09-02
